# Supplementary material for: Patterns of HIV-1 Protein Interaction Identify Perturbed Host-Cellular Subsystems
Source: PLoS Comput Biol. 2010 Jul 29;6(7):e1000863. doi: 10.1371/journal.pcbi.1000863 (PMC2912648; doi:10.1371/journal.pcbi.1000863)
Supplement: Table S1 — Table of significant biclusters and their HIV-host interactions. A table of significant biclusters. Each row represents a single HIV-host interaction within a significant bicluster. The biclusters are divided in to higher-level groups, known as sub-systems, based on shared interactions and labeled according to the biological role of the included host proteins. From right to left, the columns show: name of the sub-system; bicluster id; p-value for the bicluster; corrected p-value, calculated using the Benjamini and Hochberg FDR correction method; entrez gene id corresponding to the human protein interactant; name of the human protein interactant; entrez gene id corresponding to the HIV-1 protein interactant; a string identifier for the interaction type, consisting of a short HIV-1 protein name and a description of the interaction outcome, separated by an underscore; the relationship of that interaction to other interactions within the same bicluster; id for the corresponding interaction in the HHPID; the HHPID description of the interaction. (2.80 MB XLS) [file pcbi.1000863.s001.xls]

## Sheet: biclusters.txt
Sub-system name	bicluster id	bicluster type	p value	BH	human NCBI gene id	human protein name	HIV-1 NCBI gene id	interaction type	interaction relationship	HHPID db id	HHPID geneRif
ADENYLATE_CYCLASE_ACTIVITY	1160	NON_PARENTAL	2e-05	0.0002612	107	brain adenylate cyclase 1	155971	ENV_GP120__STIMULATES	SOLITARY	67	The addition of HIV-1 gp120 with TNF-alpha to human B-cells stimulates cAMP production in a dose-dependent manner
ADENYLATE_CYCLASE_ACTIVITY	1160	NON_PARENTAL	2e-05	0.0002612	108	adenylate cyclase 2	155971	ENV_GP120__STIMULATES	SOLITARY	71	The addition of HIV-1 gp120 with TNF-alpha to human B-cells stimulates cAMP production in a dose-dependent manner
ADENYLATE_CYCLASE_ACTIVITY	1160	NON_PARENTAL	2e-05	0.0002612	109	adenylate cyclase 3	155971	ENV_GP120__STIMULATES	SOLITARY	75	The addition of HIV-1 gp120 with TNF-alpha to human B-cells stimulates cAMP production in a dose-dependent manner
ADENYLATE_CYCLASE_ACTIVITY	1160	NON_PARENTAL	2e-05	0.0002612	111	adenylate cyclase 5	155971	ENV_GP120__STIMULATES	SOLITARY	79	The addition of HIV-1 gp120 with TNF-alpha to human B-cells stimulates cAMP production in a dose-dependent manner
ADENYLATE_CYCLASE_ACTIVITY	1160	NON_PARENTAL	2e-05	0.0002612	112	adenylate cyclase 6 isoform a	155971	ENV_GP120__STIMULATES	SOLITARY	83	The addition of HIV-1 gp120 with TNF-alpha to human B-cells stimulates cAMP production in a dose-dependent manner
ADENYLATE_CYCLASE_ACTIVITY	1160	NON_PARENTAL	2e-05	0.0002612	113	adenylate cyclase 7	155971	ENV_GP120__STIMULATES	SOLITARY	87	The addition of HIV-1 gp120 with TNF-alpha to human B-cells stimulates cAMP production in a dose-dependent manner
ADENYLATE_CYCLASE_ACTIVITY	1160	NON_PARENTAL	2e-05	0.0002612	114	adenylate cyclase 8	155971	ENV_GP120__STIMULATES	SOLITARY	91	The addition of HIV-1 gp120 with TNF-alpha to human B-cells stimulates cAMP production in a dose-dependent manner
ADENYLATE_CYCLASE_ACTIVITY	1160	NON_PARENTAL	2e-05	0.0002612	115	adenylate cyclase 9	155971	ENV_GP120__STIMULATES	SOLITARY	95	The addition of HIV-1 gp120 with TNF-alpha to human B-cells stimulates cAMP production in a dose-dependent manner
ADENYLATE_CYCLASE_ACTIVITY	1160	NON_PARENTAL	2e-05	0.0002612	196883	adenylate cyclase 4	155971	ENV_GP120__STIMULATES	SOLITARY	5097	The addition of HIV-1 gp120 with TNF-alpha to human B-cells stimulates cAMP production in a dose-dependent manner
ADENYLATE_CYCLASE_ACTIVITY	1160	NON_PARENTAL	2e-05	0.0002612	107	brain adenylate cyclase 1	155971	ENV_GP41__ACTIVATES	SOLITARY	68	Secretion of IL-10 is upregulated by HIV-1 gp41 in monocytes through activation of cAMP/adenylate cyclase and p70 (S6)-kinase; up-regulation of IL-10 is paralleled by an enhanced expression of the chemokine receptor CCR5
ADENYLATE_CYCLASE_ACTIVITY	1160	NON_PARENTAL	2e-05	0.0002612	108	adenylate cyclase 2	155971	ENV_GP41__ACTIVATES	SOLITARY	72	Secretion of IL-10 is upregulated by HIV-1 gp41 in monocytes through activation of cAMP/adenylate cyclase and p70 (S6)-kinase; up-regulation of IL-10 is paralleled by an enhanced expression of the chemokine receptor CCR5
ADENYLATE_CYCLASE_ACTIVITY	1160	NON_PARENTAL	2e-05	0.0002612	109	adenylate cyclase 3	155971	ENV_GP41__ACTIVATES	SOLITARY	76	Secretion of IL-10 is upregulated by HIV-1 gp41 in monocytes through activation of cAMP/adenylate cyclase and p70 (S6)-kinase; up-regulation of IL-10 is paralleled by an enhanced expression of the chemokine receptor CCR5
ADENYLATE_CYCLASE_ACTIVITY	1160	NON_PARENTAL	2e-05	0.0002612	111	adenylate cyclase 5	155971	ENV_GP41__ACTIVATES	SOLITARY	80	Secretion of IL-10 is upregulated by HIV-1 gp41 in monocytes through activation of cAMP/adenylate cyclase and p70 (S6)-kinase; up-regulation of IL-10 is paralleled by an enhanced expression of the chemokine receptor CCR5
ADENYLATE_CYCLASE_ACTIVITY	1160	NON_PARENTAL	2e-05	0.0002612	112	adenylate cyclase 6 isoform a	155971	ENV_GP41__ACTIVATES	SOLITARY	84	Secretion of IL-10 is upregulated by HIV-1 gp41 in monocytes through activation of cAMP/adenylate cyclase and p70 (S6)-kinase; up-regulation of IL-10 is paralleled by an enhanced expression of the chemokine receptor CCR5
ADENYLATE_CYCLASE_ACTIVITY	1160	NON_PARENTAL	2e-05	0.0002612	113	adenylate cyclase 7	155971	ENV_GP41__ACTIVATES	SOLITARY	88	Secretion of IL-10 is upregulated by HIV-1 gp41 in monocytes through activation of cAMP/adenylate cyclase and p70 (S6)-kinase; up-regulation of IL-10 is paralleled by an enhanced expression of the chemokine receptor CCR5
ADENYLATE_CYCLASE_ACTIVITY	1160	NON_PARENTAL	2e-05	0.0002612	114	adenylate cyclase 8	155971	ENV_GP41__ACTIVATES	SOLITARY	92	Secretion of IL-10 is upregulated by HIV-1 gp41 in monocytes through activation of cAMP/adenylate cyclase and p70 (S6)-kinase; up-regulation of IL-10 is paralleled by an enhanced expression of the chemokine receptor CCR5
ADENYLATE_CYCLASE_ACTIVITY	1160	NON_PARENTAL	2e-05	0.0002612	115	adenylate cyclase 9	155971	ENV_GP41__ACTIVATES	SOLITARY	96	Secretion of IL-10 is upregulated by HIV-1 gp41 in monocytes through activation of cAMP/adenylate cyclase and p70 (S6)-kinase; up-regulation of IL-10 is paralleled by an enhanced expression of the chemokine receptor CCR5
ADENYLATE_CYCLASE_ACTIVITY	1160	NON_PARENTAL	2e-05	0.0002612	196883	adenylate cyclase 4	155971	ENV_GP41__ACTIVATES	SOLITARY	5098	Secretion of IL-10 is upregulated by HIV-1 gp41 in monocytes through activation of cAMP/adenylate cyclase and p70 (S6)-kinase; up-regulation of IL-10 is paralleled by an enhanced expression of the chemokine receptor CCR5
ADENYLATE_CYCLASE_ACTIVITY	1160	NON_PARENTAL	2e-05	0.0002612	107	brain adenylate cyclase 1	156110	NEF__ACTIVATES	SOLITARY	69	HIV-1 induces the upregulation of complement factor C3 in astrocytes and neurons through signaling pathways that involve protein kinase C and adenylate cyclase activation, which is an effect that may contribute to the pathogenesis of AIDS in the brain
ADENYLATE_CYCLASE_ACTIVITY	1160	NON_PARENTAL	2e-05	0.0002612	108	adenylate cyclase 2	156110	NEF__ACTIVATES	SOLITARY	73	HIV-1 induces the upregulation of complement factor C3 in astrocytes and neurons through signaling pathways that involve protein kinase C and adenylate cyclase activation, which is an effect that may contribute to the pathogenesis of AIDS in the brain
ADENYLATE_CYCLASE_ACTIVITY	1160	NON_PARENTAL	2e-05	0.0002612	109	adenylate cyclase 3	156110	NEF__ACTIVATES	SOLITARY	77	HIV-1 induces the upregulation of complement factor C3 in astrocytes and neurons through signaling pathways that involve protein kinase C and adenylate cyclase activation, which is an effect that may contribute to the pathogenesis of AIDS in the brain
ADENYLATE_CYCLASE_ACTIVITY	1160	NON_PARENTAL	2e-05	0.0002612	111	adenylate cyclase 5	156110	NEF__ACTIVATES	SOLITARY	81	HIV-1 induces the upregulation of complement factor C3 in astrocytes and neurons through signaling pathways that involve protein kinase C and adenylate cyclase activation, which is an effect that may contribute to the pathogenesis of AIDS in the brain
ADENYLATE_CYCLASE_ACTIVITY	1160	NON_PARENTAL	2e-05	0.0002612	112	adenylate cyclase 6 isoform a	156110	NEF__ACTIVATES	SOLITARY	85	HIV-1 induces the upregulation of complement factor C3 in astrocytes and neurons through signaling pathways that involve protein kinase C and adenylate cyclase activation, which is an effect that may contribute to the pathogenesis of AIDS in the brain
ADENYLATE_CYCLASE_ACTIVITY	1160	NON_PARENTAL	2e-05	0.0002612	113	adenylate cyclase 7	156110	NEF__ACTIVATES	SOLITARY	89	HIV-1 induces the upregulation of complement factor C3 in astrocytes and neurons through signaling pathways that involve protein kinase C and adenylate cyclase activation, which is an effect that may contribute to the pathogenesis of AIDS in the brain
ADENYLATE_CYCLASE_ACTIVITY	1160	NON_PARENTAL	2e-05	0.0002612	114	adenylate cyclase 8	156110	NEF__ACTIVATES	SOLITARY	93	HIV-1 induces the upregulation of complement factor C3 in astrocytes and neurons through signaling pathways that involve protein kinase C and adenylate cyclase activation, which is an effect that may contribute to the pathogenesis of AIDS in the brain
ADENYLATE_CYCLASE_ACTIVITY	1160	NON_PARENTAL	2e-05	0.0002612	115	adenylate cyclase 9	156110	NEF__ACTIVATES	SOLITARY	97	HIV-1 induces the upregulation of complement factor C3 in astrocytes and neurons through signaling pathways that involve protein kinase C and adenylate cyclase activation, which is an effect that may contribute to the pathogenesis of AIDS in the brain
ADENYLATE_CYCLASE_ACTIVITY	1160	NON_PARENTAL	2e-05	0.0002612	196883	adenylate cyclase 4	156110	NEF__ACTIVATES	SOLITARY	5099	HIV-1 induces the upregulation of complement factor C3 in astrocytes and neurons through signaling pathways that involve protein kinase C and adenylate cyclase activation, which is an effect that may contribute to the pathogenesis of AIDS in the brain
ADENYLATE_CYCLASE_ACTIVITY	1160	NON_PARENTAL	2e-05	0.0002612	107	brain adenylate cyclase 1	155871	TAT__INHIBITS	SOLITARY	66	HIV-1 Tat inhibits adenylyl cyclase activity in microglia and astrocyte cultures from neonatal rat brain, suggesting that Tat inhibition of cAMP synthesis may contribute to neuronal degeneration and cell death associated with HIV infection
ADENYLATE_CYCLASE_ACTIVITY	1160	NON_PARENTAL	2e-05	0.0002612	108	adenylate cyclase 2	155871	TAT__INHIBITS	SOLITARY	70	HIV-1 Tat inhibits adenylyl cyclase activity in microglia and astrocyte cultures from neonatal rat brain, suggesting that Tat inhibition of cAMP synthesis may contribute to neuronal degeneration and cell death associated with HIV infection
ADENYLATE_CYCLASE_ACTIVITY	1160	NON_PARENTAL	2e-05	0.0002612	109	adenylate cyclase 3	155871	TAT__INHIBITS	SOLITARY	74	HIV-1 Tat inhibits adenylyl cyclase activity in microglia and astrocyte cultures from neonatal rat brain, suggesting that Tat inhibition of cAMP synthesis may contribute to neuronal degeneration and cell death associated with HIV infection
ADENYLATE_CYCLASE_ACTIVITY	1160	NON_PARENTAL	2e-05	0.0002612	111	adenylate cyclase 5	155871	TAT__INHIBITS	SOLITARY	78	HIV-1 Tat inhibits adenylyl cyclase activity in microglia and astrocyte cultures from neonatal rat brain, suggesting that Tat inhibition of cAMP synthesis may contribute to neuronal degeneration and cell death associated with HIV infection
ADENYLATE_CYCLASE_ACTIVITY	1160	NON_PARENTAL	2e-05	0.0002612	112	adenylate cyclase 6 isoform a	155871	TAT__INHIBITS	SOLITARY	82	HIV-1 Tat inhibits adenylyl cyclase activity in microglia and astrocyte cultures from neonatal rat brain, suggesting that Tat inhibition of cAMP synthesis may contribute to neuronal degeneration and cell death associated with HIV infection
ADENYLATE_CYCLASE_ACTIVITY	1160	NON_PARENTAL	2e-05	0.0002612	113	adenylate cyclase 7	155871	TAT__INHIBITS	SOLITARY	86	HIV-1 Tat inhibits adenylyl cyclase activity in microglia and astrocyte cultures from neonatal rat brain, suggesting that Tat inhibition of cAMP synthesis may contribute to neuronal degeneration and cell death associated with HIV infection
ADENYLATE_CYCLASE_ACTIVITY	1160	NON_PARENTAL	2e-05	0.0002612	114	adenylate cyclase 8	155871	TAT__INHIBITS	SOLITARY	90	HIV-1 Tat inhibits adenylyl cyclase activity in microglia and astrocyte cultures from neonatal rat brain, suggesting that Tat inhibition of cAMP synthesis may contribute to neuronal degeneration and cell death associated with HIV infection
ADENYLATE_CYCLASE_ACTIVITY	1160	NON_PARENTAL	2e-05	0.0002612	115	adenylate cyclase 9	155871	TAT__INHIBITS	SOLITARY	94	HIV-1 Tat inhibits adenylyl cyclase activity in microglia and astrocyte cultures from neonatal rat brain, suggesting that Tat inhibition of cAMP synthesis may contribute to neuronal degeneration and cell death associated with HIV infection
ADENYLATE_CYCLASE_ACTIVITY	1160	NON_PARENTAL	2e-05	0.0002612	196883	adenylate cyclase 4	155871	TAT__INHIBITS	SOLITARY	5096	HIV-1 Tat inhibits adenylyl cyclase activity in microglia and astrocyte cultures from neonatal rat brain, suggesting that Tat inhibition of cAMP synthesis may contribute to neuronal degeneration and cell death associated with HIV infection
CAMP_DEPENDENT_PROTEIN_KINASE_COMPLEX	1056	NON_PARENTAL	2e-05	0.000248762	5566	cAMP-dependent protein kinase catalytic subunit alpha isoform 1	155971	ENV_GP120__INTERACTS_WITH	SOLITARY	3060	The exposure of CD4+ T cells to HIV gp120 results in a long-lasting hyporesponsiveness to antigen stimulation through protein kinase A-mediated signaling
CAMP_DEPENDENT_PROTEIN_KINASE_COMPLEX	1056	NON_PARENTAL	2e-05	0.000248762	5578	protein kinase C, alpha	155971	ENV_GP120__INTERACTS_WITH	SOLITARY	3106	Induction of apoptosis in cell cultures through binding of HIV-1 gp120 or gp160 to CXCR4 involves protein kinase C, basic fibroblast growth factor, caspase-3, and the pro-apoptotic molecule Bax
CAMP_DEPENDENT_PROTEIN_KINASE_COMPLEX	1056	NON_PARENTAL	2e-05	0.000248762	5578	protein kinase C, alpha	155971	ENV_GP120__INTERACTS_WITH	SOLITARY	3102	Downmodulation of the interaction between HIV-1 gp120 and CD4 by TPA is blocked by protein kinase C (PKC) inhibitors, suggesting PKC may play an important role in HIV-1 infection
CAMP_DEPENDENT_PROTEIN_KINASE_COMPLEX	1056	NON_PARENTAL	2e-05	0.000248762	5578	protein kinase C, alpha	155971	ENV_GP120__INTERACTS_WITH	SOLITARY	3105	IL-16 induces rapid translocation of PKC from the cytosol to the membrane in CD4+ cells; PKC inhibitors completely block IL-16-induced lymphocyte migration as well as the motile response induced by HIV-1 gp120 and anti-CD4 antibody binding to CD4
CAMP_DEPENDENT_PROTEIN_KINASE_COMPLEX	1056	NON_PARENTAL	2e-05	0.000248762	5578	protein kinase C, alpha	155971	ENV_GP120__INTERACTS_WITH	SOLITARY	3103	A specific interaction between CD4 and HIV-1 gp120 is required for phosphorylation of CD4, which could involve protein kinase C
CAMP_DEPENDENT_PROTEIN_KINASE_COMPLEX	1056	NON_PARENTAL	2e-05	0.000248762	5566	cAMP-dependent protein kinase catalytic subunit alpha isoform 1	155030	MATRIX__PHOSPHORYLATED_BY	SOLITARY	3056	Protein kinase A (PKA) has been shown to phosphorylate HIV-1 Matrix in vitro
CAMP_DEPENDENT_PROTEIN_KINASE_COMPLEX	1056	NON_PARENTAL	2e-05	0.000248762	5578	protein kinase C, alpha	155030	MATRIX__PHOSPHORYLATED_BY	SOLITARY	3093	Protein kinase C (PKC) phosphorylates HIV-1 Gag and Matrix on serine residue 111 resulting in a shift in localization of Matrix from the cytosol to the cellular membrane, suggesting a myristoyl-protein switch regulated by PKC phosphorylation
CAMP_DEPENDENT_PROTEIN_KINASE_COMPLEX	1056	NON_PARENTAL	2e-05	0.000248762	5566	cAMP-dependent protein kinase catalytic subunit alpha isoform 1	156110	NEF__PHOSPHORYLATED_BY	SOLITARY	3061	Serine residues Ser6 and Ser9 of HIV-1 Nef are phosphorylated by PKA in a cell-free system; intracellularly, only Ser9 of HIV-1 NL4-3 Nef is phosphorylated by PKA in resting peripheral blood mononuclear cells
CAMP_DEPENDENT_PROTEIN_KINASE_COMPLEX	1056	NON_PARENTAL	2e-05	0.000248762	5578	protein kinase C, alpha	156110	NEF__PHOSPHORYLATED_BY	SOLITARY	3111	Treatment of cells with protein kinase C (PKC) inhibitors reduces HIV-1 Nef phosphorylation in vivo, and phosphorylation of Nef increases 8- to 12-fold after treatment with phorbol myristate acetate; these data indicate PKC phosphorylates Nef
CAMP_DEPENDENT_PROTEIN_KINASE_COMPLEX	1056	NON_PARENTAL	2e-05	0.000248762	5578	protein kinase C, alpha	156110	NEF__PHOSPHORYLATED_BY	SOLITARY	3110	Protein kinase C phosphorylates HIV-1 Nef at threonine 15
CAMP_DEPENDENT_PROTEIN_KINASE_COMPLEX	1056	NON_PARENTAL	2e-05	0.000248762	5566	cAMP-dependent protein kinase catalytic subunit alpha isoform 1	155871	TAT__ACTIVATES	SOLITARY	3058	HIV-1 Tat induces IL-6 and TNF-alpha expression through the activation of cAMP-dependent protein kinase pathways
CAMP_DEPENDENT_PROTEIN_KINASE_COMPLEX	1056	NON_PARENTAL	2e-05	0.000248762	5578	protein kinase C, alpha	155871	TAT__ACTIVATES	SOLITARY	3097	HIV-1 Tat activates protein kinase C, resulting in the induction of TNF-alpha, IL-6 and IL-10 expression and the secretion of MCP-1
CAMP_DEPENDENT_PROTEIN_KINASE_COMPLEX	1057	NON_PARENTAL	<<0.001	<<0.001	1457	casein kinase II alpha 1 subunit isoform a	155030	MATRIX__PHOSPHORYLATED_BY	SOLITARY	1014	CK2 has been shown to phosphorylate HIV-1 Matrix in vitro
CAMP_DEPENDENT_PROTEIN_KINASE_COMPLEX	1057	NON_PARENTAL	<<0.001	<<0.001	1460	casein kinase 2, beta polypeptide	155030	MATRIX__PHOSPHORYLATED_BY	SOLITARY	1034	CK2 has been shown to phosphorylate HIV-1 Matrix in vitro
CAMP_DEPENDENT_PROTEIN_KINASE_COMPLEX	1057	NON_PARENTAL	<<0.001	<<0.001	5578	protein kinase C, alpha	155030	MATRIX__PHOSPHORYLATED_BY	SOLITARY	3093	Protein kinase C (PKC) phosphorylates HIV-1 Gag and Matrix on serine residue 111 resulting in a shift in localization of Matrix from the cytosol to the cellular membrane, suggesting a myristoyl-protein switch regulated by PKC phosphorylation
CAMP_DEPENDENT_PROTEIN_KINASE_COMPLEX	1057	NON_PARENTAL	<<0.001	<<0.001	1457	casein kinase II alpha 1 subunit isoform a	155348	REV_TRANS__PHOSPHORYLATED_BY	SOLITARY	1016	Casein kinase II phosphorylates HIV-1 RT p66 and p51 in human cells
CAMP_DEPENDENT_PROTEIN_KINASE_COMPLEX	1057	NON_PARENTAL	<<0.001	<<0.001	1460	casein kinase 2, beta polypeptide	155348	REV_TRANS__PHOSPHORYLATED_BY	SOLITARY	1036	Casein kinase II phosphorylates HIV-1 RT p66 and p51 in human cells
CAMP_DEPENDENT_PROTEIN_KINASE_COMPLEX	1057	NON_PARENTAL	<<0.001	<<0.001	5578	protein kinase C, alpha	155348	REV_TRANS__PHOSPHORYLATED_BY	SOLITARY	3095	HIV-1 RT heterodimer expressed in bacteria can be phosphorylated in vitro by several purified mammalian protein kinases including auto-activated protein kinase (PK), CKII, cytosolic protamine kinase (CPK), myelin basic protein kinase 1 (MBPK1), and PRKC
CAMP_DEPENDENT_PROTEIN_KINASE_COMPLEX	1057	NON_PARENTAL	<<0.001	<<0.001	1457	casein kinase II alpha 1 subunit isoform a	155908	REV__PHOSPHORYLATED_BY	SOLITARY	1021	phosphorylation of Rev is dependent on the beta subunit of CK2
CAMP_DEPENDENT_PROTEIN_KINASE_COMPLEX	1057	NON_PARENTAL	<<0.001	<<0.001	1457	casein kinase II alpha 1 subunit isoform a	155908	REV__PHOSPHORYLATED_BY	SOLITARY	1019	CK2 phosphorylates Rev on Serine 5 and Serine 8
CAMP_DEPENDENT_PROTEIN_KINASE_COMPLEX	1057	NON_PARENTAL	<<0.001	<<0.001	1460	casein kinase 2, beta polypeptide	155908	REV__PHOSPHORYLATED_BY	SOLITARY	1039	CK2 phosphorylates Rev on Serine 5 and Serine 8
CAMP_DEPENDENT_PROTEIN_KINASE_COMPLEX	1057	NON_PARENTAL	<<0.001	<<0.001	1460	casein kinase 2, beta polypeptide	155908	REV__PHOSPHORYLATED_BY	SOLITARY	1041	phosphorylation of Rev is dependent on the beta subunit of CK2
CAMP_DEPENDENT_PROTEIN_KINASE_COMPLEX	1057	NON_PARENTAL	<<0.001	<<0.001	5578	protein kinase C, alpha	155908	REV__PHOSPHORYLATED_BY	SOLITARY	3099	PKC has been shown to phosphorylate Rev in vitro, an effect associated with accelerated formation of an efficient RNA-binding conformation for Rev
CAMP_DEPENDENT_PROTEIN_KINASE_COMPLEX	1144	PARENTAL_NON_PARENTAL	2e-05	0.000258614	5566	cAMP-dependent protein kinase catalytic subunit alpha isoform 1	155971	ENV_GP120__INACTIVATES	CHILD	3059	Treatment of normal human fibroblasts with HIV-1 gp120 protein results in a significant decrease in the levels of 8-azido-[32P]cAMP binding to RI and RII domains of protein kinase A (PKA) and in PKA activity
CAMP_DEPENDENT_PROTEIN_KINASE_COMPLEX	1144	PARENTAL_NON_PARENTAL	2e-05	0.000258614	5567	cAMP-dependent protein kinase catalytic subunit beta isoform 1	155971	ENV_GP120__INACTIVATES	CHILD	3065	Treatment of normal human fibroblasts with HIV-1 gp120 protein results in a significant decrease in the levels of 8-azido-[32P]cAMP binding to RI and RII domains of protein kinase A (PKA) and in PKA activity
CAMP_DEPENDENT_PROTEIN_KINASE_COMPLEX	1144	PARENTAL_NON_PARENTAL	2e-05	0.000258614	5568	protein kinase, cAMP-dependent, catalytic, gamma	155971	ENV_GP120__INACTIVATES	CHILD	3072	Treatment of normal human fibroblasts with HIV-1 gp120 protein results in a significant decrease in the levels of 8-azido-[32P]cAMP binding to RI and RII domains of protein kinase A (PKA) and in PKA activity
CAMP_DEPENDENT_PROTEIN_KINASE_COMPLEX	1144	PARENTAL_NON_PARENTAL	2e-05	0.000258614	5573	cAMP-dependent protein kinase, regulatory subunit alpha 1	155971	ENV_GP120__INACTIVATES	CHILD	3080	Treatment of normal human fibroblasts with HIV-1 gp120 protein results in a significant decrease in the levels of 8-azido-[32P]cAMP binding to RI and RII domains of protein kinase A (PKA) and in PKA activity
CAMP_DEPENDENT_PROTEIN_KINASE_COMPLEX	1144	PARENTAL_NON_PARENTAL	2e-05	0.000258614	5576	cAMP-dependent protein kinase, regulatory subunit alpha 2	155971	ENV_GP120__INACTIVATES	CHILD	3088	Treatment of normal human fibroblasts with HIV-1 gp120 protein results in a significant decrease in the levels of 8-azido-[32P]cAMP binding to RI and RII domains of protein kinase A (PKA) and in PKA activity
CAMP_DEPENDENT_PROTEIN_KINASE_COMPLEX	1144	PARENTAL_NON_PARENTAL	2e-05	0.000258614	5566	cAMP-dependent protein kinase catalytic subunit alpha isoform 1	155971	ENV_GP120__INTERACTS_WITH	PARENT	3060	The exposure of CD4+ T cells to HIV gp120 results in a long-lasting hyporesponsiveness to antigen stimulation through protein kinase A-mediated signaling
CAMP_DEPENDENT_PROTEIN_KINASE_COMPLEX	1144	PARENTAL_NON_PARENTAL	2e-05	0.000258614	5567	cAMP-dependent protein kinase catalytic subunit beta isoform 1	155971	ENV_GP120__INTERACTS_WITH	PARENT	3066	The exposure of CD4+ T cells to HIV gp120 results in a long-lasting hyporesponsiveness to antigen stimulation through protein kinase A-mediated signaling
CAMP_DEPENDENT_PROTEIN_KINASE_COMPLEX	1144	PARENTAL_NON_PARENTAL	2e-05	0.000258614	5568	protein kinase, cAMP-dependent, catalytic, gamma	155971	ENV_GP120__INTERACTS_WITH	PARENT	3073	The exposure of CD4+ T cells to HIV gp120 results in a long-lasting hyporesponsiveness to antigen stimulation through protein kinase A-mediated signaling
CAMP_DEPENDENT_PROTEIN_KINASE_COMPLEX	1144	PARENTAL_NON_PARENTAL	2e-05	0.000258614	5573	cAMP-dependent protein kinase, regulatory subunit alpha 1	155971	ENV_GP120__INTERACTS_WITH	PARENT	3081	The exposure of CD4+ T cells to HIV gp120 results in a long-lasting hyporesponsiveness to antigen stimulation through protein kinase A-mediated signaling
CAMP_DEPENDENT_PROTEIN_KINASE_COMPLEX	1144	PARENTAL_NON_PARENTAL	2e-05	0.000258614	5576	cAMP-dependent protein kinase, regulatory subunit alpha 2	155971	ENV_GP120__INTERACTS_WITH	PARENT	3089	The exposure of CD4+ T cells to HIV gp120 results in a long-lasting hyporesponsiveness to antigen stimulation through protein kinase A-mediated signaling
CAMP_DEPENDENT_PROTEIN_KINASE_COMPLEX	1144	PARENTAL_NON_PARENTAL	2e-05	0.000258614	5566	cAMP-dependent protein kinase catalytic subunit alpha isoform 1	155030	MATRIX__ACTIVATES	SOLITARY	3055	HIV-1 Matrix impairs proliferation of normal lymphocytes in vitro by inducing the activity of the inhibitory protein kinase A (PKA)
CAMP_DEPENDENT_PROTEIN_KINASE_COMPLEX	1144	PARENTAL_NON_PARENTAL	2e-05	0.000258614	5567	cAMP-dependent protein kinase catalytic subunit beta isoform 1	155030	MATRIX__ACTIVATES	SOLITARY	3062	HIV-1 Matrix impairs proliferation of normal lymphocytes in vitro by inducing the activity of the inhibitory protein kinase A (PKA)
CAMP_DEPENDENT_PROTEIN_KINASE_COMPLEX	1144	PARENTAL_NON_PARENTAL	2e-05	0.000258614	5568	protein kinase, cAMP-dependent, catalytic, gamma	155030	MATRIX__ACTIVATES	SOLITARY	3068	HIV-1 Matrix impairs proliferation of normal lymphocytes in vitro by inducing the activity of the inhibitory protein kinase A (PKA)
CAMP_DEPENDENT_PROTEIN_KINASE_COMPLEX	1144	PARENTAL_NON_PARENTAL	2e-05	0.000258614	5573	cAMP-dependent protein kinase, regulatory subunit alpha 1	155030	MATRIX__ACTIVATES	SOLITARY	3077	HIV-1 Matrix impairs proliferation of normal lymphocytes in vitro by inducing the activity of the inhibitory protein kinase A (PKA)
CAMP_DEPENDENT_PROTEIN_KINASE_COMPLEX	1144	PARENTAL_NON_PARENTAL	2e-05	0.000258614	5576	cAMP-dependent protein kinase, regulatory subunit alpha 2	155030	MATRIX__ACTIVATES	SOLITARY	3085	HIV-1 Matrix impairs proliferation of normal lymphocytes in vitro by inducing the activity of the inhibitory protein kinase A (PKA)
CAMP_DEPENDENT_PROTEIN_KINASE_COMPLEX	1144	PARENTAL_NON_PARENTAL	2e-05	0.000258614	5566	cAMP-dependent protein kinase catalytic subunit alpha isoform 1	155030	MATRIX__PHOSPHORYLATED_BY	SOLITARY	3056	Protein kinase A (PKA) has been shown to phosphorylate HIV-1 Matrix in vitro
CAMP_DEPENDENT_PROTEIN_KINASE_COMPLEX	1144	PARENTAL_NON_PARENTAL	2e-05	0.000258614	5567	cAMP-dependent protein kinase catalytic subunit beta isoform 1	155030	MATRIX__PHOSPHORYLATED_BY	SOLITARY	3063	Protein kinase A (PKA) has been shown to phosphorylate HIV-1 Matrix in vitro
CAMP_DEPENDENT_PROTEIN_KINASE_COMPLEX	1144	PARENTAL_NON_PARENTAL	2e-05	0.000258614	5568	protein kinase, cAMP-dependent, catalytic, gamma	155030	MATRIX__PHOSPHORYLATED_BY	SOLITARY	3069	Protein kinase A (PKA) has been shown to phosphorylate HIV-1 Matrix in vitro
CAMP_DEPENDENT_PROTEIN_KINASE_COMPLEX	1144	PARENTAL_NON_PARENTAL	2e-05	0.000258614	5573	cAMP-dependent protein kinase, regulatory subunit alpha 1	155030	MATRIX__PHOSPHORYLATED_BY	SOLITARY	3078	Protein kinase A (PKA) has been shown to phosphorylate HIV-1 Matrix in vitro
CAMP_DEPENDENT_PROTEIN_KINASE_COMPLEX	1144	PARENTAL_NON_PARENTAL	2e-05	0.000258614	5576	cAMP-dependent protein kinase, regulatory subunit alpha 2	155030	MATRIX__PHOSPHORYLATED_BY	SOLITARY	3086	Protein kinase A (PKA) has been shown to phosphorylate HIV-1 Matrix in vitro
CAMP_DEPENDENT_PROTEIN_KINASE_COMPLEX	1144	PARENTAL_NON_PARENTAL	2e-05	0.000258614	5566	cAMP-dependent protein kinase catalytic subunit alpha isoform 1	155871	TAT__ACTIVATES	SOLITARY	3058	HIV-1 Tat induces IL-6 and TNF-alpha expression through the activation of cAMP-dependent protein kinase pathways
CAMP_DEPENDENT_PROTEIN_KINASE_COMPLEX	1144	PARENTAL_NON_PARENTAL	2e-05	0.000258614	5567	cAMP-dependent protein kinase catalytic subunit beta isoform 1	155871	TAT__ACTIVATES	SOLITARY	3067	HIV-1 Tat induces IL-6 and TNF-alpha expression through the activation of cAMP-dependent protein kinase pathways
CAMP_DEPENDENT_PROTEIN_KINASE_COMPLEX	1144	PARENTAL_NON_PARENTAL	2e-05	0.000258614	5568	protein kinase, cAMP-dependent, catalytic, gamma	155871	TAT__ACTIVATES	SOLITARY	3071	HIV-1 Tat induces IL-6 and TNF-alpha expression through the activation of cAMP-dependent protein kinase pathways
CAMP_DEPENDENT_PROTEIN_KINASE_COMPLEX	1144	PARENTAL_NON_PARENTAL	2e-05	0.000258614	5573	cAMP-dependent protein kinase, regulatory subunit alpha 1	155871	TAT__ACTIVATES	SOLITARY	3079	HIV-1 Tat induces IL-6 and TNF-alpha expression through the activation of cAMP-dependent protein kinase pathways
CAMP_DEPENDENT_PROTEIN_KINASE_COMPLEX	1144	PARENTAL_NON_PARENTAL	2e-05	0.000258614	5576	cAMP-dependent protein kinase, regulatory subunit alpha 2	155871	TAT__ACTIVATES	SOLITARY	3087	HIV-1 Tat induces IL-6 and TNF-alpha expression through the activation of cAMP-dependent protein kinase pathways
CAMP_DEPENDENT_PROTEIN_KINASE_COMPLEX	1145	PARENTAL_NON_PARENTAL	<<0.001	<<0.001	5566	cAMP-dependent protein kinase catalytic subunit alpha isoform 1	155030	CAPSID__PHOSPHORYLATED_BY	SOLITARY	3057	cAMP-dependent protein kinase is incorporated into HIV-1 virions, interacts with and phosphorylates the HIV-1 Capsid protein, and regulates HIV-1 infectivity
CAMP_DEPENDENT_PROTEIN_KINASE_COMPLEX	1145	PARENTAL_NON_PARENTAL	<<0.001	<<0.001	5567	cAMP-dependent protein kinase catalytic subunit beta isoform 1	155030	CAPSID__PHOSPHORYLATED_BY	SOLITARY	3064	cAMP-dependent protein kinase is incorporated into HIV-1 virions, interacts with and phosphorylates the HIV-1 Capsid protein, and regulates HIV-1 infectivity
CAMP_DEPENDENT_PROTEIN_KINASE_COMPLEX	1145	PARENTAL_NON_PARENTAL	<<0.001	<<0.001	5568	protein kinase, cAMP-dependent, catalytic, gamma	155030	CAPSID__PHOSPHORYLATED_BY	SOLITARY	3070	cAMP-dependent protein kinase is incorporated into HIV-1 virions, interacts with and phosphorylates the HIV-1 Capsid protein, and regulates HIV-1 infectivity
CAMP_DEPENDENT_PROTEIN_KINASE_COMPLEX	1145	PARENTAL_NON_PARENTAL	<<0.001	<<0.001	5566	cAMP-dependent protein kinase catalytic subunit alpha isoform 1	155971	ENV_GP120__INACTIVATES	CHILD	3059	Treatment of normal human fibroblasts with HIV-1 gp120 protein results in a significant decrease in the levels of 8-azido-[32P]cAMP binding to RI and RII domains of protein kinase A (PKA) and in PKA activity
CAMP_DEPENDENT_PROTEIN_KINASE_COMPLEX	1145	PARENTAL_NON_PARENTAL	<<0.001	<<0.001	5567	cAMP-dependent protein kinase catalytic subunit beta isoform 1	155971	ENV_GP120__INACTIVATES	CHILD	3065	Treatment of normal human fibroblasts with HIV-1 gp120 protein results in a significant decrease in the levels of 8-azido-[32P]cAMP binding to RI and RII domains of protein kinase A (PKA) and in PKA activity
CAMP_DEPENDENT_PROTEIN_KINASE_COMPLEX	1145	PARENTAL_NON_PARENTAL	<<0.001	<<0.001	5568	protein kinase, cAMP-dependent, catalytic, gamma	155971	ENV_GP120__INACTIVATES	CHILD	3072	Treatment of normal human fibroblasts with HIV-1 gp120 protein results in a significant decrease in the levels of 8-azido-[32P]cAMP binding to RI and RII domains of protein kinase A (PKA) and in PKA activity
CAMP_DEPENDENT_PROTEIN_KINASE_COMPLEX	1145	PARENTAL_NON_PARENTAL	<<0.001	<<0.001	5566	cAMP-dependent protein kinase catalytic subunit alpha isoform 1	155971	ENV_GP120__INTERACTS_WITH	PARENT	3060	The exposure of CD4+ T cells to HIV gp120 results in a long-lasting hyporesponsiveness to antigen stimulation through protein kinase A-mediated signaling
CAMP_DEPENDENT_PROTEIN_KINASE_COMPLEX	1145	PARENTAL_NON_PARENTAL	<<0.001	<<0.001	5567	cAMP-dependent protein kinase catalytic subunit beta isoform 1	155971	ENV_GP120__INTERACTS_WITH	PARENT	3066	The exposure of CD4+ T cells to HIV gp120 results in a long-lasting hyporesponsiveness to antigen stimulation through protein kinase A-mediated signaling
CAMP_DEPENDENT_PROTEIN_KINASE_COMPLEX	1145	PARENTAL_NON_PARENTAL	<<0.001	<<0.001	5568	protein kinase, cAMP-dependent, catalytic, gamma	155971	ENV_GP120__INTERACTS_WITH	PARENT	3073	The exposure of CD4+ T cells to HIV gp120 results in a long-lasting hyporesponsiveness to antigen stimulation through protein kinase A-mediated signaling
CAMP_DEPENDENT_PROTEIN_KINASE_COMPLEX	1145	PARENTAL_NON_PARENTAL	<<0.001	<<0.001	5566	cAMP-dependent protein kinase catalytic subunit alpha isoform 1	155030	MATRIX__ACTIVATES	SOLITARY	3055	HIV-1 Matrix impairs proliferation of normal lymphocytes in vitro by inducing the activity of the inhibitory protein kinase A (PKA)
CAMP_DEPENDENT_PROTEIN_KINASE_COMPLEX	1145	PARENTAL_NON_PARENTAL	<<0.001	<<0.001	5567	cAMP-dependent protein kinase catalytic subunit beta isoform 1	155030	MATRIX__ACTIVATES	SOLITARY	3062	HIV-1 Matrix impairs proliferation of normal lymphocytes in vitro by inducing the activity of the inhibitory protein kinase A (PKA)
CAMP_DEPENDENT_PROTEIN_KINASE_COMPLEX	1145	PARENTAL_NON_PARENTAL	<<0.001	<<0.001	5568	protein kinase, cAMP-dependent, catalytic, gamma	155030	MATRIX__ACTIVATES	SOLITARY	3068	HIV-1 Matrix impairs proliferation of normal lymphocytes in vitro by inducing the activity of the inhibitory protein kinase A (PKA)
CAMP_DEPENDENT_PROTEIN_KINASE_COMPLEX	1145	PARENTAL_NON_PARENTAL	<<0.001	<<0.001	5566	cAMP-dependent protein kinase catalytic subunit alpha isoform 1	155030	MATRIX__PHOSPHORYLATED_BY	SOLITARY	3056	Protein kinase A (PKA) has been shown to phosphorylate HIV-1 Matrix in vitro
CAMP_DEPENDENT_PROTEIN_KINASE_COMPLEX	1145	PARENTAL_NON_PARENTAL	<<0.001	<<0.001	5567	cAMP-dependent protein kinase catalytic subunit beta isoform 1	155030	MATRIX__PHOSPHORYLATED_BY	SOLITARY	3063	Protein kinase A (PKA) has been shown to phosphorylate HIV-1 Matrix in vitro
CAMP_DEPENDENT_PROTEIN_KINASE_COMPLEX	1145	PARENTAL_NON_PARENTAL	<<0.001	<<0.001	5568	protein kinase, cAMP-dependent, catalytic, gamma	155030	MATRIX__PHOSPHORYLATED_BY	SOLITARY	3069	Protein kinase A (PKA) has been shown to phosphorylate HIV-1 Matrix in vitro
CAMP_DEPENDENT_PROTEIN_KINASE_COMPLEX	1145	PARENTAL_NON_PARENTAL	<<0.001	<<0.001	5566	cAMP-dependent protein kinase catalytic subunit alpha isoform 1	155871	TAT__ACTIVATES	SOLITARY	3058	HIV-1 Tat induces IL-6 and TNF-alpha expression through the activation of cAMP-dependent protein kinase pathways
CAMP_DEPENDENT_PROTEIN_KINASE_COMPLEX	1145	PARENTAL_NON_PARENTAL	<<0.001	<<0.001	5567	cAMP-dependent protein kinase catalytic subunit beta isoform 1	155871	TAT__ACTIVATES	SOLITARY	3067	HIV-1 Tat induces IL-6 and TNF-alpha expression through the activation of cAMP-dependent protein kinase pathways
CAMP_DEPENDENT_PROTEIN_KINASE_COMPLEX	1145	PARENTAL_NON_PARENTAL	<<0.001	<<0.001	5568	protein kinase, cAMP-dependent, catalytic, gamma	155871	TAT__ACTIVATES	SOLITARY	3071	HIV-1 Tat induces IL-6 and TNF-alpha expression through the activation of cAMP-dependent protein kinase pathways
CAMP_DEPENDENT_PROTEIN_KINASE_COMPLEX	1274	NON_PARENTAL	<<0.001	<<0.001	1457	casein kinase II alpha 1 subunit isoform a	155030	MATRIX__PHOSPHORYLATED_BY	SOLITARY	1014	CK2 has been shown to phosphorylate HIV-1 Matrix in vitro
CAMP_DEPENDENT_PROTEIN_KINASE_COMPLEX	1274	NON_PARENTAL	<<0.001	<<0.001	1459	casein kinase 2, alpha prime polypeptide	155030	MATRIX__PHOSPHORYLATED_BY	SOLITARY	1025	CK2 has been shown to phosphorylate HIV-1 Matrix in vitro
CAMP_DEPENDENT_PROTEIN_KINASE_COMPLEX	1274	NON_PARENTAL	<<0.001	<<0.001	1460	casein kinase 2, beta polypeptide	155030	MATRIX__PHOSPHORYLATED_BY	SOLITARY	1034	CK2 has been shown to phosphorylate HIV-1 Matrix in vitro
CAMP_DEPENDENT_PROTEIN_KINASE_COMPLEX	1274	NON_PARENTAL	<<0.001	<<0.001	1457	casein kinase II alpha 1 subunit isoform a	155348	RETROPEPSIN__PHOSPHORYLATED_BY	SOLITARY	1015	Purified recombinant HIV-1 protease (rPR) is phosphorylated by casein kinase II, and the activity of rPR is stimulated approximately 2.9-fold as a result of this phosphorylation
CAMP_DEPENDENT_PROTEIN_KINASE_COMPLEX	1274	NON_PARENTAL	<<0.001	<<0.001	1459	casein kinase 2, alpha prime polypeptide	155348	RETROPEPSIN__PHOSPHORYLATED_BY	SOLITARY	1026	Purified recombinant HIV-1 protease (rPR) is phosphorylated by casein kinase II, and the activity of rPR is stimulated approximately 2.9-fold as a result of this phosphorylation
CAMP_DEPENDENT_PROTEIN_KINASE_COMPLEX	1274	NON_PARENTAL	<<0.001	<<0.001	1460	casein kinase 2, beta polypeptide	155348	RETROPEPSIN__PHOSPHORYLATED_BY	SOLITARY	1035	Purified recombinant HIV-1 protease (rPR) is phosphorylated by casein kinase II, and the activity of rPR is stimulated approximately 2.9-fold as a result of this phosphorylation
CAMP_DEPENDENT_PROTEIN_KINASE_COMPLEX	1274	NON_PARENTAL	<<0.001	<<0.001	1457	casein kinase II alpha 1 subunit isoform a	155908	REV__ACTIVATES	SOLITARY	1020	Rev activates CK2, an effect hypothesized to promote HIV-1 replication
CAMP_DEPENDENT_PROTEIN_KINASE_COMPLEX	1274	NON_PARENTAL	<<0.001	<<0.001	1459	casein kinase 2, alpha prime polypeptide	155908	REV__ACTIVATES	SOLITARY	1029	Rev activates CK2, an effect hypothesized to promote HIV-1 replication
CAMP_DEPENDENT_PROTEIN_KINASE_COMPLEX	1274	NON_PARENTAL	<<0.001	<<0.001	1460	casein kinase 2, beta polypeptide	155908	REV__ACTIVATES	SOLITARY	1040	Rev activates CK2, an effect hypothesized to promote HIV-1 replication
CAMP_DEPENDENT_PROTEIN_KINASE_COMPLEX	1274	NON_PARENTAL	<<0.001	<<0.001	1457	casein kinase II alpha 1 subunit isoform a	155908	REV__BINDS	SOLITARY	1022	amino acids 35-50 of Rev are involved with electrostatic interactions with CK2 while amino acids 12-24 of Rev are involved with hydrophobic interactions
CAMP_DEPENDENT_PROTEIN_KINASE_COMPLEX	1274	NON_PARENTAL	<<0.001	<<0.001	1459	casein kinase 2, alpha prime polypeptide	155908	REV__BINDS	SOLITARY	1031	amino acids 35-50 of Rev are involved with electrostatic interactions with CK2 while amino acids 12-24 of Rev are involved with hydrophobic interactions
CAMP_DEPENDENT_PROTEIN_KINASE_COMPLEX	1274	NON_PARENTAL	<<0.001	<<0.001	1460	casein kinase 2, beta polypeptide	155908	REV__BINDS	SOLITARY	1042	amino acids 35-50 of Rev are involved with electrostatic interactions with CK2 while amino acids 12-24 of Rev are involved with hydrophobic interactions
CAMP_DEPENDENT_PROTEIN_KINASE_COMPLEX	1274	NON_PARENTAL	<<0.001	<<0.001	1457	casein kinase II alpha 1 subunit isoform a	155908	REV__MODULATED_BY	SOLITARY	1018	CK2 modulates the interaction of Rev with nucleolar phosphoprotein B23 by phosphorylating B23
CAMP_DEPENDENT_PROTEIN_KINASE_COMPLEX	1274	NON_PARENTAL	<<0.001	<<0.001	1459	casein kinase 2, alpha prime polypeptide	155908	REV__MODULATED_BY	SOLITARY	1027	CK2 modulates the interaction of Rev with nucleolar phosphoprotein B23 by phosphorylating B23
CAMP_DEPENDENT_PROTEIN_KINASE_COMPLEX	1274	NON_PARENTAL	<<0.001	<<0.001	1460	casein kinase 2, beta polypeptide	155908	REV__MODULATED_BY	SOLITARY	1038	CK2 modulates the interaction of Rev with nucleolar phosphoprotein B23 by phosphorylating B23
CAMP_DEPENDENT_PROTEIN_KINASE_COMPLEX	1274	NON_PARENTAL	<<0.001	<<0.001	1457	casein kinase II alpha 1 subunit isoform a	155908	REV__PHOSPHORYLATED_BY	SOLITARY	1021	phosphorylation of Rev is dependent on the beta subunit of CK2
CAMP_DEPENDENT_PROTEIN_KINASE_COMPLEX	1274	NON_PARENTAL	<<0.001	<<0.001	1457	casein kinase II alpha 1 subunit isoform a	155908	REV__PHOSPHORYLATED_BY	SOLITARY	1019	CK2 phosphorylates Rev on Serine 5 and Serine 8
CAMP_DEPENDENT_PROTEIN_KINASE_COMPLEX	1274	NON_PARENTAL	<<0.001	<<0.001	1459	casein kinase 2, alpha prime polypeptide	155908	REV__PHOSPHORYLATED_BY	SOLITARY	1028	CK2 phosphorylates Rev on Serine 5 and Serine 8
CAMP_DEPENDENT_PROTEIN_KINASE_COMPLEX	1274	NON_PARENTAL	<<0.001	<<0.001	1459	casein kinase 2, alpha prime polypeptide	155908	REV__PHOSPHORYLATED_BY	SOLITARY	1030	phosphorylation of Rev is dependent on the beta subunit of CK2
CAMP_DEPENDENT_PROTEIN_KINASE_COMPLEX	1274	NON_PARENTAL	<<0.001	<<0.001	1460	casein kinase 2, beta polypeptide	155908	REV__PHOSPHORYLATED_BY	SOLITARY	1041	phosphorylation of Rev is dependent on the beta subunit of CK2
CAMP_DEPENDENT_PROTEIN_KINASE_COMPLEX	1274	NON_PARENTAL	<<0.001	<<0.001	1460	casein kinase 2, beta polypeptide	155908	REV__PHOSPHORYLATED_BY	SOLITARY	1039	CK2 phosphorylates Rev on Serine 5 and Serine 8
CAMP_DEPENDENT_PROTEIN_KINASE_COMPLEX	1274	NON_PARENTAL	<<0.001	<<0.001	1457	casein kinase II alpha 1 subunit isoform a	155945	VPU__PHOSPHORYLATED_BY	SOLITARY	1024	Phosphorylation of HIV-1 Vpu by casein kinase 2 is required for Vpu-mediated degradation of CD4, regulation of HIV-1 envelope secretion and control of syncytium formation
CAMP_DEPENDENT_PROTEIN_KINASE_COMPLEX	1274	NON_PARENTAL	<<0.001	<<0.001	1457	casein kinase II alpha 1 subunit isoform a	155945	VPU__PHOSPHORYLATED_BY	SOLITARY	1023	The HIV-1 Vpu protein is phosphorylated by casein kinase 2 on serine amino acids 52 and 56
CAMP_DEPENDENT_PROTEIN_KINASE_COMPLEX	1274	NON_PARENTAL	<<0.001	<<0.001	1459	casein kinase 2, alpha prime polypeptide	155945	VPU__PHOSPHORYLATED_BY	SOLITARY	1033	Phosphorylation of HIV-1 Vpu by casein kinase 2 is required for Vpu-mediated degradation of CD4, regulation of HIV-1 envelope secretion and control of syncytium formation
CAMP_DEPENDENT_PROTEIN_KINASE_COMPLEX	1274	NON_PARENTAL	<<0.001	<<0.001	1459	casein kinase 2, alpha prime polypeptide	155945	VPU__PHOSPHORYLATED_BY	SOLITARY	1032	The HIV-1 Vpu protein is phosphorylated by casein kinase 2 on serine amino acids 52 and 56
CAMP_DEPENDENT_PROTEIN_KINASE_COMPLEX	1274	NON_PARENTAL	<<0.001	<<0.001	1460	casein kinase 2, beta polypeptide	155945	VPU__PHOSPHORYLATED_BY	SOLITARY	1043	The HIV-1 Vpu protein is phosphorylated by casein kinase 2 on serine amino acids 52 and 56
CAMP_DEPENDENT_PROTEIN_KINASE_COMPLEX	1274	NON_PARENTAL	<<0.001	<<0.001	1460	casein kinase 2, beta polypeptide	155945	VPU__PHOSPHORYLATED_BY	SOLITARY	1045	The presence of the casein kinase II phosphorylation sites of HIV-1 Vpu enhances CD4(+) T cell loss in a non-human primate model for HIV-1 infection
CAMP_DEPENDENT_PROTEIN_KINASE_COMPLEX	1274	NON_PARENTAL	<<0.001	<<0.001	1460	casein kinase 2, beta polypeptide	155945	VPU__PHOSPHORYLATED_BY	SOLITARY	1044	Phosphorylation of HIV-1 Vpu by casein kinase 2 is required for Vpu-mediated degradation of CD4, regulation of HIV-1 envelope secretion and control of syncytium formation
CAMP_DEPENDENT_PROTEIN_KINASE_COMPLEX	1275	NON_PARENTAL	<<0.001	<<0.001	1457	casein kinase II alpha 1 subunit isoform a	155030	MATRIX__PHOSPHORYLATED_BY	SOLITARY	1014	CK2 has been shown to phosphorylate HIV-1 Matrix in vitro
CAMP_DEPENDENT_PROTEIN_KINASE_COMPLEX	1275	NON_PARENTAL	<<0.001	<<0.001	1460	casein kinase 2, beta polypeptide	155030	MATRIX__PHOSPHORYLATED_BY	SOLITARY	1034	CK2 has been shown to phosphorylate HIV-1 Matrix in vitro
CAMP_DEPENDENT_PROTEIN_KINASE_COMPLEX	1275	NON_PARENTAL	<<0.001	<<0.001	1457	casein kinase II alpha 1 subunit isoform a	155348	RETROPEPSIN__PHOSPHORYLATED_BY	SOLITARY	1015	Purified recombinant HIV-1 protease (rPR) is phosphorylated by casein kinase II, and the activity of rPR is stimulated approximately 2.9-fold as a result of this phosphorylation
CAMP_DEPENDENT_PROTEIN_KINASE_COMPLEX	1275	NON_PARENTAL	<<0.001	<<0.001	1460	casein kinase 2, beta polypeptide	155348	RETROPEPSIN__PHOSPHORYLATED_BY	SOLITARY	1035	Purified recombinant HIV-1 protease (rPR) is phosphorylated by casein kinase II, and the activity of rPR is stimulated approximately 2.9-fold as a result of this phosphorylation
CAMP_DEPENDENT_PROTEIN_KINASE_COMPLEX	1275	NON_PARENTAL	<<0.001	<<0.001	1457	casein kinase II alpha 1 subunit isoform a	155348	REV_TRANS__PHOSPHORYLATED_BY	SOLITARY	1016	Casein kinase II phosphorylates HIV-1 RT p66 and p51 in human cells
CAMP_DEPENDENT_PROTEIN_KINASE_COMPLEX	1275	NON_PARENTAL	<<0.001	<<0.001	1460	casein kinase 2, beta polypeptide	155348	REV_TRANS__PHOSPHORYLATED_BY	SOLITARY	1036	Casein kinase II phosphorylates HIV-1 RT p66 and p51 in human cells
CAMP_DEPENDENT_PROTEIN_KINASE_COMPLEX	1275	NON_PARENTAL	<<0.001	<<0.001	1457	casein kinase II alpha 1 subunit isoform a	155348	REV_TRANS__STIMULATED_BY	SOLITARY	1017	Phosphorylation of HIV-1 RT p66 and p51 by Casein kinase II mediates the stimulation of RNA-dependent DNA polymerase (RDDP) activity in vitro
CAMP_DEPENDENT_PROTEIN_KINASE_COMPLEX	1275	NON_PARENTAL	<<0.001	<<0.001	1460	casein kinase 2, beta polypeptide	155348	REV_TRANS__STIMULATED_BY	SOLITARY	1037	Phosphorylation of HIV-1 RT p66 and p51 by Casein kinase II mediates the stimulation of RNA-dependent DNA polymerase (RDDP) activity in vitro
CAMP_DEPENDENT_PROTEIN_KINASE_COMPLEX	1275	NON_PARENTAL	<<0.001	<<0.001	1457	casein kinase II alpha 1 subunit isoform a	155908	REV__ACTIVATES	SOLITARY	1020	Rev activates CK2, an effect hypothesized to promote HIV-1 replication
CAMP_DEPENDENT_PROTEIN_KINASE_COMPLEX	1275	NON_PARENTAL	<<0.001	<<0.001	1460	casein kinase 2, beta polypeptide	155908	REV__ACTIVATES	SOLITARY	1040	Rev activates CK2, an effect hypothesized to promote HIV-1 replication
CAMP_DEPENDENT_PROTEIN_KINASE_COMPLEX	1275	NON_PARENTAL	<<0.001	<<0.001	1457	casein kinase II alpha 1 subunit isoform a	155908	REV__BINDS	SOLITARY	1022	amino acids 35-50 of Rev are involved with electrostatic interactions with CK2 while amino acids 12-24 of Rev are involved with hydrophobic interactions
CAMP_DEPENDENT_PROTEIN_KINASE_COMPLEX	1275	NON_PARENTAL	<<0.001	<<0.001	1460	casein kinase 2, beta polypeptide	155908	REV__BINDS	SOLITARY	1042	amino acids 35-50 of Rev are involved with electrostatic interactions with CK2 while amino acids 12-24 of Rev are involved with hydrophobic interactions
CAMP_DEPENDENT_PROTEIN_KINASE_COMPLEX	1275	NON_PARENTAL	<<0.001	<<0.001	1457	casein kinase II alpha 1 subunit isoform a	155908	REV__MODULATED_BY	SOLITARY	1018	CK2 modulates the interaction of Rev with nucleolar phosphoprotein B23 by phosphorylating B23
CAMP_DEPENDENT_PROTEIN_KINASE_COMPLEX	1275	NON_PARENTAL	<<0.001	<<0.001	1460	casein kinase 2, beta polypeptide	155908	REV__MODULATED_BY	SOLITARY	1038	CK2 modulates the interaction of Rev with nucleolar phosphoprotein B23 by phosphorylating B23
CAMP_DEPENDENT_PROTEIN_KINASE_COMPLEX	1275	NON_PARENTAL	<<0.001	<<0.001	1457	casein kinase II alpha 1 subunit isoform a	155908	REV__PHOSPHORYLATED_BY	SOLITARY	1021	phosphorylation of Rev is dependent on the beta subunit of CK2
CAMP_DEPENDENT_PROTEIN_KINASE_COMPLEX	1275	NON_PARENTAL	<<0.001	<<0.001	1457	casein kinase II alpha 1 subunit isoform a	155908	REV__PHOSPHORYLATED_BY	SOLITARY	1019	CK2 phosphorylates Rev on Serine 5 and Serine 8
CAMP_DEPENDENT_PROTEIN_KINASE_COMPLEX	1275	NON_PARENTAL	<<0.001	<<0.001	1460	casein kinase 2, beta polypeptide	155908	REV__PHOSPHORYLATED_BY	SOLITARY	1039	CK2 phosphorylates Rev on Serine 5 and Serine 8
CAMP_DEPENDENT_PROTEIN_KINASE_COMPLEX	1275	NON_PARENTAL	<<0.001	<<0.001	1460	casein kinase 2, beta polypeptide	155908	REV__PHOSPHORYLATED_BY	SOLITARY	1041	phosphorylation of Rev is dependent on the beta subunit of CK2
CAMP_DEPENDENT_PROTEIN_KINASE_COMPLEX	1275	NON_PARENTAL	<<0.001	<<0.001	1457	casein kinase II alpha 1 subunit isoform a	155945	VPU__PHOSPHORYLATED_BY	SOLITARY	1023	The HIV-1 Vpu protein is phosphorylated by casein kinase 2 on serine amino acids 52 and 56
CAMP_DEPENDENT_PROTEIN_KINASE_COMPLEX	1275	NON_PARENTAL	<<0.001	<<0.001	1457	casein kinase II alpha 1 subunit isoform a	155945	VPU__PHOSPHORYLATED_BY	SOLITARY	1024	Phosphorylation of HIV-1 Vpu by casein kinase 2 is required for Vpu-mediated degradation of CD4, regulation of HIV-1 envelope secretion and control of syncytium formation
CAMP_DEPENDENT_PROTEIN_KINASE_COMPLEX	1275	NON_PARENTAL	<<0.001	<<0.001	1460	casein kinase 2, beta polypeptide	155945	VPU__PHOSPHORYLATED_BY	SOLITARY	1044	Phosphorylation of HIV-1 Vpu by casein kinase 2 is required for Vpu-mediated degradation of CD4, regulation of HIV-1 envelope secretion and control of syncytium formation
CAMP_DEPENDENT_PROTEIN_KINASE_COMPLEX	1275	NON_PARENTAL	<<0.001	<<0.001	1460	casein kinase 2, beta polypeptide	155945	VPU__PHOSPHORYLATED_BY	SOLITARY	1043	The HIV-1 Vpu protein is phosphorylated by casein kinase 2 on serine amino acids 52 and 56
CAMP_DEPENDENT_PROTEIN_KINASE_COMPLEX	1275	NON_PARENTAL	<<0.001	<<0.001	1460	casein kinase 2, beta polypeptide	155945	VPU__PHOSPHORYLATED_BY	SOLITARY	1045	The presence of the casein kinase II phosphorylation sites of HIV-1 Vpu enhances CD4(+) T cell loss in a non-human primate model for HIV-1 infection
CLATHRIN_ADAPTOR_COMPLEX	4	NON_PARENTAL	2e-05	0.000152749	163	adaptor-related protein complex 2, beta 1 subunit isoform b	155030	GAG__BINDS	SOLITARY	127	HIV-1 Gag binds to AP-2, and this binding is dependent on tyrosine residue 132 and valine residue 135 at the matrix-capsid junction in the Gag polyprotein
CLATHRIN_ADAPTOR_COMPLEX	4	NON_PARENTAL	2e-05	0.000152749	3105	major histocompatibility complex, class I, A precursor	155030	GAG__BINDS	SOLITARY	1445	The HIV-1 Gag 20-28 epitope binds strongly to HLA-A3 molecules and forms very stable complexes
CLATHRIN_ADAPTOR_COMPLEX	4	NON_PARENTAL	2e-05	0.000152749	163	adaptor-related protein complex 2, beta 1 subunit isoform b	156110	NEF__BINDS	SOLITARY	132	A dileucine-motif-containing segment of Nef binds directly to the beta subunit of the clathrin adaptor complexes AP-2, which are responsible for recruiting sorted proteins into clathrin coated pits
CLATHRIN_ADAPTOR_COMPLEX	4	NON_PARENTAL	2e-05	0.000152749	3105	major histocompatibility complex, class I, A precursor	156110	NEF__BINDS	SOLITARY	1460	Four glutamic acids from position 62 to 65 in the SH3 domain of HIV-1 Nef bind to the cytoplasmic tail at position 320Y of MHC-I, and are required for the Nef-mediated downregulation of MHC-I from the cell surface
CLATHRIN_ADAPTOR_COMPLEX	4	NON_PARENTAL	2e-05	0.000152749	3105	major histocompatibility complex, class I, A precursor	156110	NEF__BINDS	SOLITARY	1485	The HIV-1 Nef 73-82 epitope binds strongly to HLA-A3 molecules and forms very stable complexes
CLATHRIN_ADAPTOR_COMPLEX	4	NON_PARENTAL	2e-05	0.000152749	3105	major histocompatibility complex, class I, A precursor	156110	NEF__BINDS	SOLITARY	1477	HIV-1 Nef disrupts antigen presentation by binding to MHC-I (HLA-A2) hypophosphorylated cytoplasmic tails in the endoplasmic reticulum; this Nef-MHC-I complex migrates normally into the Golgi apparatus but subsequently fails to arrive at the cell surface
CLATHRIN_ADAPTOR_COMPLEX	4	NON_PARENTAL	2e-05	0.000152749	163	adaptor-related protein complex 2, beta 1 subunit isoform b	156110	NEF__COLOCALIZES_WITH	SOLITARY	131	HIV-1 Nef co-localizes with the beta subunit of the adaptor protein complexes (AP-2) in human T cells; Nef residues 174-179 are required for the co-localization of Nef with the beta subunit
CLATHRIN_ADAPTOR_COMPLEX	4	NON_PARENTAL	2e-05	0.000152749	163	adaptor-related protein complex 2, beta 1 subunit isoform b	156110	NEF__COLOCALIZES_WITH	SOLITARY	133	In cells expressing an HIV-1 Nef-green fluorescent protein (GFP) fusion, CD28 co-localizes with the AP-2 clathrin adaptor and Nef-GFP
CLATHRIN_ADAPTOR_COMPLEX	4	NON_PARENTAL	2e-05	0.000152749	3105	major histocompatibility complex, class I, A precursor	156110	NEF__COLOCALIZES_WITH	SOLITARY	1480	PxxP motifs in HIV-1 Nef induce the accumulation of CCR5 in a perinuclear compartment where both molecules co-localize with MHC-1
CLATHRIN_ADAPTOR_COMPLEX	1256	NON_PARENTAL	2e-05	0.000277872	164	adaptor-related protein complex 1, gamma 1 subunit isoform b	155971	ENV_GP41__INTERACTS_WITH	SOLITARY	135	The highly conserved C-terminal dileucine motif (residues 851-856) in the cytosolic domain of HIV-1 gp41 interacts with clathrin-associated AP-1 adaptor complexes
CLATHRIN_ADAPTOR_COMPLEX	1256	NON_PARENTAL	2e-05	0.000277872	164	adaptor-related protein complex 1, gamma 1 subunit isoform b	155971	ENV_GP41__INTERACTS_WITH	SOLITARY	134	The cytoplasmic domain (residues 707-856) of HIV-1 gp41 interacts with whole clathrin-associated AP-1 and AP-2 adaptor complexes
CLATHRIN_ADAPTOR_COMPLEX	1256	NON_PARENTAL	2e-05	0.000277872	1174	adaptor-related protein complex 1, sigma 1 subunit	155971	ENV_GP41__INTERACTS_WITH	SOLITARY	884	The highly conserved C-terminal dileucine motif (residues 851-856) in the cytosolic domain of HIV-1 gp41 interacts with clathrin-associated AP-1 adaptor complexes
CLATHRIN_ADAPTOR_COMPLEX	1256	NON_PARENTAL	2e-05	0.000277872	1174	adaptor-related protein complex 1, sigma 1 subunit	155971	ENV_GP41__INTERACTS_WITH	SOLITARY	883	The cytoplasmic domain (residues 707-856) of HIV-1 gp41 interacts with whole clathrin-associated AP-1 and AP-2 adaptor complexes
CLATHRIN_ADAPTOR_COMPLEX	1256	NON_PARENTAL	2e-05	0.000277872	8905	adaptor-related protein complex 1 sigma 2 subunit	155971	ENV_GP41__INTERACTS_WITH	SOLITARY	4494	The cytoplasmic domain (residues 707-856) of HIV-1 gp41 interacts with whole clathrin-associated AP-1 and AP-2 adaptor complexes
CLATHRIN_ADAPTOR_COMPLEX	1256	NON_PARENTAL	2e-05	0.000277872	8905	adaptor-related protein complex 1 sigma 2 subunit	155971	ENV_GP41__INTERACTS_WITH	SOLITARY	4495	The highly conserved C-terminal dileucine motif (residues 851-856) in the cytosolic domain of HIV-1 gp41 interacts with clathrin-associated AP-1 adaptor complexes
CLATHRIN_ADAPTOR_COMPLEX	1256	NON_PARENTAL	2e-05	0.000277872	8906	adaptor-related protein complex 1, gamma 2 subunit	155971	ENV_GP41__INTERACTS_WITH	SOLITARY	4500	The highly conserved C-terminal dileucine motif (residues 851-856) in the cytosolic domain of HIV-1 gp41 interacts with clathrin-associated AP-1 adaptor complexes
CLATHRIN_ADAPTOR_COMPLEX	1256	NON_PARENTAL	2e-05	0.000277872	8906	adaptor-related protein complex 1, gamma 2 subunit	155971	ENV_GP41__INTERACTS_WITH	SOLITARY	4499	The cytoplasmic domain (residues 707-856) of HIV-1 gp41 interacts with whole clathrin-associated AP-1 and AP-2 adaptor complexes
CLATHRIN_ADAPTOR_COMPLEX	1256	NON_PARENTAL	2e-05	0.000277872	8907	adaptor-related protein complex 1, mu 1 subunit	155971	ENV_GP41__INTERACTS_WITH	SOLITARY	4505	The cytoplasmic domain (residues 707-856) of HIV-1 gp41 interacts with whole clathrin-associated AP-1 and AP-2 adaptor complexes
CLATHRIN_ADAPTOR_COMPLEX	1256	NON_PARENTAL	2e-05	0.000277872	8907	adaptor-related protein complex 1, mu 1 subunit	155971	ENV_GP41__INTERACTS_WITH	SOLITARY	4504	Two tyrosine-based endocytic signals (residues 704-710 and 760-766) in the cytosolic tail (gp41) of the HIV-1 envelope glycoprotein (Env) complex interact with members of the adaptor medium chain family, AP-1 mu1, AP-2 mu2 and AP-3 mu3A
CLATHRIN_ADAPTOR_COMPLEX	1256	NON_PARENTAL	2e-05	0.000277872	8907	adaptor-related protein complex 1, mu 1 subunit	155971	ENV_GP41__INTERACTS_WITH	SOLITARY	4506	The highly conserved C-terminal dileucine motif (residues 851-856) in the cytosolic domain of HIV-1 gp41 interacts with clathrin-associated AP-1 adaptor complexes
CLATHRIN_ADAPTOR_COMPLEX	1256	NON_PARENTAL	2e-05	0.000277872	164	adaptor-related protein complex 1, gamma 1 subunit isoform b	156110	NEF__BINDS	SOLITARY	136	HIV-1 Nef stabilizes the association of AP-1 with membranes; the dileucine residues (164-165) in Nef are required for Nef binding and stabilization of the AP-1 complexes
CLATHRIN_ADAPTOR_COMPLEX	1256	NON_PARENTAL	2e-05	0.000277872	1174	adaptor-related protein complex 1, sigma 1 subunit	156110	NEF__BINDS	SOLITARY	886	The dileucine motif (residues 164-165) in HIV-1 Nef is required for binding to AP-1 complexes and stabilizing their association with membranes
CLATHRIN_ADAPTOR_COMPLEX	1256	NON_PARENTAL	2e-05	0.000277872	8905	adaptor-related protein complex 1 sigma 2 subunit	156110	NEF__BINDS	SOLITARY	4497	The dileucine motif (residues 164-165) in HIV-1 Nef is required for binding to AP-1 complexes and stabilizing their association with membranes
CLATHRIN_ADAPTOR_COMPLEX	1256	NON_PARENTAL	2e-05	0.000277872	8906	adaptor-related protein complex 1, gamma 2 subunit	156110	NEF__BINDS	SOLITARY	4502	The dileucine motif (residues 164-165) in HIV-1 Nef is required for binding to AP-1 complexes and stabilizing their association with membranes
CLATHRIN_ADAPTOR_COMPLEX	1256	NON_PARENTAL	2e-05	0.000277872	8907	adaptor-related protein complex 1, mu 1 subunit	156110	NEF__BINDS	SOLITARY	4507	HIV-1 Nef acts in cis to induce the rapid endocytosis of CD8-Nef fusion proteins via binding to the mu 1 chain of the adaptor protein type 1 (AP1) complex
CLATHRIN_ADAPTOR_COMPLEX	1256	NON_PARENTAL	2e-05	0.000277872	164	adaptor-related protein complex 1, gamma 1 subunit isoform b	156110	NEF__STABILIZES	SOLITARY	137	HIV-1 Nef stabilizes AP-1 complexes on endosomal membranes after ADP-ribosylation factor-1 (ARF1) -dependent attachment
CLATHRIN_ADAPTOR_COMPLEX	1256	NON_PARENTAL	2e-05	0.000277872	1174	adaptor-related protein complex 1, sigma 1 subunit	156110	NEF__STABILIZES	SOLITARY	887	HIV-1 Nef stabilizes AP-1 complexes on endosomal membranes after ADP-ribosylation factor-1 (ARF1) -dependent attachment
CLATHRIN_ADAPTOR_COMPLEX	1256	NON_PARENTAL	2e-05	0.000277872	8905	adaptor-related protein complex 1 sigma 2 subunit	156110	NEF__STABILIZES	SOLITARY	4498	HIV-1 Nef stabilizes AP-1 complexes on endosomal membranes after ADP-ribosylation factor-1 (ARF1) -dependent attachment
CLATHRIN_ADAPTOR_COMPLEX	1256	NON_PARENTAL	2e-05	0.000277872	8906	adaptor-related protein complex 1, gamma 2 subunit	156110	NEF__STABILIZES	SOLITARY	4503	HIV-1 Nef stabilizes AP-1 complexes on endosomal membranes after ADP-ribosylation factor-1 (ARF1) -dependent attachment
CLATHRIN_ADAPTOR_COMPLEX	1256	NON_PARENTAL	2e-05	0.000277872	8907	adaptor-related protein complex 1, mu 1 subunit	156110	NEF__STABILIZES	SOLITARY	4511	HIV-1 Nef stabilizes AP-1 complexes on endosomal membranes after ADP-ribosylation factor-1 (ARF1) -dependent attachment
CLATHRIN_ADAPTOR_COMPLEX	1257	PARENTAL	8e-05	0.000499904	162	adaptor-related protein complex 1 beta 1 subunit isoform a	156110	NEF__BINDS	CHILD	125	The dileucine motif (residues 164-165) in HIV-1 Nef is required for binding to AP-1 complexes and stabilizing their association with membranes
CLATHRIN_ADAPTOR_COMPLEX	1257	PARENTAL	8e-05	0.000499904	1174	adaptor-related protein complex 1, sigma 1 subunit	156110	NEF__BINDS	CHILD	886	The dileucine motif (residues 164-165) in HIV-1 Nef is required for binding to AP-1 complexes and stabilizing their association with membranes
CLATHRIN_ADAPTOR_COMPLEX	1257	PARENTAL	8e-05	0.000499904	8905	adaptor-related protein complex 1 sigma 2 subunit	156110	NEF__BINDS	CHILD	4497	The dileucine motif (residues 164-165) in HIV-1 Nef is required for binding to AP-1 complexes and stabilizing their association with membranes
CLATHRIN_ADAPTOR_COMPLEX	1257	PARENTAL	8e-05	0.000499904	8906	adaptor-related protein complex 1, gamma 2 subunit	156110	NEF__BINDS	CHILD	4502	The dileucine motif (residues 164-165) in HIV-1 Nef is required for binding to AP-1 complexes and stabilizing their association with membranes
CLATHRIN_ADAPTOR_COMPLEX	1257	PARENTAL	8e-05	0.000499904	8907	adaptor-related protein complex 1, mu 1 subunit	156110	NEF__BINDS	CHILD	4507	HIV-1 Nef acts in cis to induce the rapid endocytosis of CD8-Nef fusion proteins via binding to the mu 1 chain of the adaptor protein type 1 (AP1) complex
CLATHRIN_ADAPTOR_COMPLEX	1257	PARENTAL	8e-05	0.000499904	130340	adaptor-related protein complex 1, sigma 3 subunit	156110	NEF__BINDS	CHILD	5088	The dileucine motif (residues 164-165) in HIV-1 Nef is required for binding to AP-1 complexes and stabilizing their association with membranes
CLATHRIN_ADAPTOR_COMPLEX	1257	PARENTAL	8e-05	0.000499904	162	adaptor-related protein complex 1 beta 1 subunit isoform a	156110	NEF__INTERACTS_WITH	PARENT	124	A leucine-based motif near the C-terminus of HIV-1 Nef interacts with AP-1 complexes; residues 164 and 165 in Nef are required for the interaction with AP-1
CLATHRIN_ADAPTOR_COMPLEX	1257	PARENTAL	8e-05	0.000499904	1174	adaptor-related protein complex 1, sigma 1 subunit	156110	NEF__INTERACTS_WITH	PARENT	885	A leucine-based motif near the C-terminus of HIV-1 Nef interacts with AP-1 complexes; residues 164 and 165 in Nef are required for the interaction with AP-1
CLATHRIN_ADAPTOR_COMPLEX	1257	PARENTAL	8e-05	0.000499904	8905	adaptor-related protein complex 1 sigma 2 subunit	156110	NEF__INTERACTS_WITH	PARENT	4496	A leucine-based motif near the C-terminus of HIV-1 Nef interacts with AP-1 complexes; residues 164 and 165 in Nef are required for the interaction with AP-1
CLATHRIN_ADAPTOR_COMPLEX	1257	PARENTAL	8e-05	0.000499904	8906	adaptor-related protein complex 1, gamma 2 subunit	156110	NEF__INTERACTS_WITH	PARENT	4501	A leucine-based motif near the C-terminus of HIV-1 Nef interacts with AP-1 complexes; residues 164 and 165 in Nef are required for the interaction with AP-1
CLATHRIN_ADAPTOR_COMPLEX	1257	PARENTAL	8e-05	0.000499904	8907	adaptor-related protein complex 1, mu 1 subunit	156110	NEF__INTERACTS_WITH	PARENT	4509	A leucine-based motif near the C-terminus of HIV-1 Nef interacts with AP-1 complexes; residues 164 and 165 in Nef are required for the interaction with AP-1
CLATHRIN_ADAPTOR_COMPLEX	1257	PARENTAL	8e-05	0.000499904	8907	adaptor-related protein complex 1, mu 1 subunit	156110	NEF__INTERACTS_WITH	PARENT	4508	HIV-1 Nef downregulates CD4 and MHC I by connecting these receptors with the endocytic machinery through direct interactions between Nef and the mu medium chains of AP complexes, essential components of clathrin-coated pits
CLATHRIN_ADAPTOR_COMPLEX	1257	PARENTAL	8e-05	0.000499904	8907	adaptor-related protein complex 1, mu 1 subunit	156110	NEF__INTERACTS_WITH	PARENT	4510	Two distinct regions in Nef, from amino acids 140-150 and from 180-190, can both interact with the mu subunit of the adaptor protein complex 1 (AP-1)
CLATHRIN_ADAPTOR_COMPLEX	1257	PARENTAL	8e-05	0.000499904	130340	adaptor-related protein complex 1, sigma 3 subunit	156110	NEF__INTERACTS_WITH	PARENT	5087	A leucine-based motif near the C-terminus of HIV-1 Nef interacts with AP-1 complexes; residues 164 and 165 in Nef are required for the interaction with AP-1
CLATHRIN_ADAPTOR_COMPLEX	1257	PARENTAL	8e-05	0.000499904	162	adaptor-related protein complex 1 beta 1 subunit isoform a	156110	NEF__STABILIZES	CHILD	126	HIV-1 Nef stabilizes AP-1 complexes on endosomal membranes after ADP-ribosylation factor-1 (ARF1) -dependent attachment
CLATHRIN_ADAPTOR_COMPLEX	1257	PARENTAL	8e-05	0.000499904	1174	adaptor-related protein complex 1, sigma 1 subunit	156110	NEF__STABILIZES	CHILD	887	HIV-1 Nef stabilizes AP-1 complexes on endosomal membranes after ADP-ribosylation factor-1 (ARF1) -dependent attachment
CLATHRIN_ADAPTOR_COMPLEX	1257	PARENTAL	8e-05	0.000499904	8905	adaptor-related protein complex 1 sigma 2 subunit	156110	NEF__STABILIZES	CHILD	4498	HIV-1 Nef stabilizes AP-1 complexes on endosomal membranes after ADP-ribosylation factor-1 (ARF1) -dependent attachment
CLATHRIN_ADAPTOR_COMPLEX	1257	PARENTAL	8e-05	0.000499904	8906	adaptor-related protein complex 1, gamma 2 subunit	156110	NEF__STABILIZES	CHILD	4503	HIV-1 Nef stabilizes AP-1 complexes on endosomal membranes after ADP-ribosylation factor-1 (ARF1) -dependent attachment
CLATHRIN_ADAPTOR_COMPLEX	1257	PARENTAL	8e-05	0.000499904	8907	adaptor-related protein complex 1, mu 1 subunit	156110	NEF__STABILIZES	CHILD	4511	HIV-1 Nef stabilizes AP-1 complexes on endosomal membranes after ADP-ribosylation factor-1 (ARF1) -dependent attachment
CLATHRIN_ADAPTOR_COMPLEX	1257	PARENTAL	8e-05	0.000499904	130340	adaptor-related protein complex 1, sigma 3 subunit	156110	NEF__STABILIZES	CHILD	5089	HIV-1 Nef stabilizes AP-1 complexes on endosomal membranes after ADP-ribosylation factor-1 (ARF1) -dependent attachment
CLATHRIN_ADAPTOR_COMPLEX	1258	PARENTAL_NON_PARENTAL	2e-05	0.00028086	1174	adaptor-related protein complex 1, sigma 1 subunit	155971	ENV_GP41__INTERACTS_WITH	SOLITARY	883	The cytoplasmic domain (residues 707-856) of HIV-1 gp41 interacts with whole clathrin-associated AP-1 and AP-2 adaptor complexes
CLATHRIN_ADAPTOR_COMPLEX	1258	PARENTAL_NON_PARENTAL	2e-05	0.00028086	1174	adaptor-related protein complex 1, sigma 1 subunit	155971	ENV_GP41__INTERACTS_WITH	SOLITARY	884	The highly conserved C-terminal dileucine motif (residues 851-856) in the cytosolic domain of HIV-1 gp41 interacts with clathrin-associated AP-1 adaptor complexes
CLATHRIN_ADAPTOR_COMPLEX	1258	PARENTAL_NON_PARENTAL	2e-05	0.00028086	8905	adaptor-related protein complex 1 sigma 2 subunit	155971	ENV_GP41__INTERACTS_WITH	SOLITARY	4494	The cytoplasmic domain (residues 707-856) of HIV-1 gp41 interacts with whole clathrin-associated AP-1 and AP-2 adaptor complexes
CLATHRIN_ADAPTOR_COMPLEX	1258	PARENTAL_NON_PARENTAL	2e-05	0.00028086	8905	adaptor-related protein complex 1 sigma 2 subunit	155971	ENV_GP41__INTERACTS_WITH	SOLITARY	4495	The highly conserved C-terminal dileucine motif (residues 851-856) in the cytosolic domain of HIV-1 gp41 interacts with clathrin-associated AP-1 adaptor complexes
CLATHRIN_ADAPTOR_COMPLEX	1258	PARENTAL_NON_PARENTAL	2e-05	0.00028086	8906	adaptor-related protein complex 1, gamma 2 subunit	155971	ENV_GP41__INTERACTS_WITH	SOLITARY	4500	The highly conserved C-terminal dileucine motif (residues 851-856) in the cytosolic domain of HIV-1 gp41 interacts with clathrin-associated AP-1 adaptor complexes
CLATHRIN_ADAPTOR_COMPLEX	1258	PARENTAL_NON_PARENTAL	2e-05	0.00028086	8906	adaptor-related protein complex 1, gamma 2 subunit	155971	ENV_GP41__INTERACTS_WITH	SOLITARY	4499	The cytoplasmic domain (residues 707-856) of HIV-1 gp41 interacts with whole clathrin-associated AP-1 and AP-2 adaptor complexes
CLATHRIN_ADAPTOR_COMPLEX	1258	PARENTAL_NON_PARENTAL	2e-05	0.00028086	8907	adaptor-related protein complex 1, mu 1 subunit	155971	ENV_GP41__INTERACTS_WITH	SOLITARY	4504	Two tyrosine-based endocytic signals (residues 704-710 and 760-766) in the cytosolic tail (gp41) of the HIV-1 envelope glycoprotein (Env) complex interact with members of the adaptor medium chain family, AP-1 mu1, AP-2 mu2 and AP-3 mu3A
CLATHRIN_ADAPTOR_COMPLEX	1258	PARENTAL_NON_PARENTAL	2e-05	0.00028086	8907	adaptor-related protein complex 1, mu 1 subunit	155971	ENV_GP41__INTERACTS_WITH	SOLITARY	4506	The highly conserved C-terminal dileucine motif (residues 851-856) in the cytosolic domain of HIV-1 gp41 interacts with clathrin-associated AP-1 adaptor complexes
CLATHRIN_ADAPTOR_COMPLEX	1258	PARENTAL_NON_PARENTAL	2e-05	0.00028086	8907	adaptor-related protein complex 1, mu 1 subunit	155971	ENV_GP41__INTERACTS_WITH	SOLITARY	4505	The cytoplasmic domain (residues 707-856) of HIV-1 gp41 interacts with whole clathrin-associated AP-1 and AP-2 adaptor complexes
CLATHRIN_ADAPTOR_COMPLEX	1258	PARENTAL_NON_PARENTAL	2e-05	0.00028086	1174	adaptor-related protein complex 1, sigma 1 subunit	156110	NEF__BINDS	CHILD	886	The dileucine motif (residues 164-165) in HIV-1 Nef is required for binding to AP-1 complexes and stabilizing their association with membranes
CLATHRIN_ADAPTOR_COMPLEX	1258	PARENTAL_NON_PARENTAL	2e-05	0.00028086	8905	adaptor-related protein complex 1 sigma 2 subunit	156110	NEF__BINDS	CHILD	4497	The dileucine motif (residues 164-165) in HIV-1 Nef is required for binding to AP-1 complexes and stabilizing their association with membranes
CLATHRIN_ADAPTOR_COMPLEX	1258	PARENTAL_NON_PARENTAL	2e-05	0.00028086	8906	adaptor-related protein complex 1, gamma 2 subunit	156110	NEF__BINDS	CHILD	4502	The dileucine motif (residues 164-165) in HIV-1 Nef is required for binding to AP-1 complexes and stabilizing their association with membranes
CLATHRIN_ADAPTOR_COMPLEX	1258	PARENTAL_NON_PARENTAL	2e-05	0.00028086	8907	adaptor-related protein complex 1, mu 1 subunit	156110	NEF__BINDS	CHILD	4507	HIV-1 Nef acts in cis to induce the rapid endocytosis of CD8-Nef fusion proteins via binding to the mu 1 chain of the adaptor protein type 1 (AP1) complex
CLATHRIN_ADAPTOR_COMPLEX	1258	PARENTAL_NON_PARENTAL	2e-05	0.00028086	1174	adaptor-related protein complex 1, sigma 1 subunit	156110	NEF__INTERACTS_WITH	PARENT	885	A leucine-based motif near the C-terminus of HIV-1 Nef interacts with AP-1 complexes; residues 164 and 165 in Nef are required for the interaction with AP-1
CLATHRIN_ADAPTOR_COMPLEX	1258	PARENTAL_NON_PARENTAL	2e-05	0.00028086	8905	adaptor-related protein complex 1 sigma 2 subunit	156110	NEF__INTERACTS_WITH	PARENT	4496	A leucine-based motif near the C-terminus of HIV-1 Nef interacts with AP-1 complexes; residues 164 and 165 in Nef are required for the interaction with AP-1
CLATHRIN_ADAPTOR_COMPLEX	1258	PARENTAL_NON_PARENTAL	2e-05	0.00028086	8906	adaptor-related protein complex 1, gamma 2 subunit	156110	NEF__INTERACTS_WITH	PARENT	4501	A leucine-based motif near the C-terminus of HIV-1 Nef interacts with AP-1 complexes; residues 164 and 165 in Nef are required for the interaction with AP-1
CLATHRIN_ADAPTOR_COMPLEX	1258	PARENTAL_NON_PARENTAL	2e-05	0.00028086	8907	adaptor-related protein complex 1, mu 1 subunit	156110	NEF__INTERACTS_WITH	PARENT	4508	HIV-1 Nef downregulates CD4 and MHC I by connecting these receptors with the endocytic machinery through direct interactions between Nef and the mu medium chains of AP complexes, essential components of clathrin-coated pits
CLATHRIN_ADAPTOR_COMPLEX	1258	PARENTAL_NON_PARENTAL	2e-05	0.00028086	8907	adaptor-related protein complex 1, mu 1 subunit	156110	NEF__INTERACTS_WITH	PARENT	4510	Two distinct regions in Nef, from amino acids 140-150 and from 180-190, can both interact with the mu subunit of the adaptor protein complex 1 (AP-1)
CLATHRIN_ADAPTOR_COMPLEX	1258	PARENTAL_NON_PARENTAL	2e-05	0.00028086	8907	adaptor-related protein complex 1, mu 1 subunit	156110	NEF__INTERACTS_WITH	PARENT	4509	A leucine-based motif near the C-terminus of HIV-1 Nef interacts with AP-1 complexes; residues 164 and 165 in Nef are required for the interaction with AP-1
CLATHRIN_ADAPTOR_COMPLEX	1258	PARENTAL_NON_PARENTAL	2e-05	0.00028086	1174	adaptor-related protein complex 1, sigma 1 subunit	156110	NEF__STABILIZES	CHILD	887	HIV-1 Nef stabilizes AP-1 complexes on endosomal membranes after ADP-ribosylation factor-1 (ARF1) -dependent attachment
CLATHRIN_ADAPTOR_COMPLEX	1258	PARENTAL_NON_PARENTAL	2e-05	0.00028086	8905	adaptor-related protein complex 1 sigma 2 subunit	156110	NEF__STABILIZES	CHILD	4498	HIV-1 Nef stabilizes AP-1 complexes on endosomal membranes after ADP-ribosylation factor-1 (ARF1) -dependent attachment
CLATHRIN_ADAPTOR_COMPLEX	1258	PARENTAL_NON_PARENTAL	2e-05	0.00028086	8906	adaptor-related protein complex 1, gamma 2 subunit	156110	NEF__STABILIZES	CHILD	4503	HIV-1 Nef stabilizes AP-1 complexes on endosomal membranes after ADP-ribosylation factor-1 (ARF1) -dependent attachment
CLATHRIN_ADAPTOR_COMPLEX	1258	PARENTAL_NON_PARENTAL	2e-05	0.00028086	8907	adaptor-related protein complex 1, mu 1 subunit	156110	NEF__STABILIZES	CHILD	4511	HIV-1 Nef stabilizes AP-1 complexes on endosomal membranes after ADP-ribosylation factor-1 (ARF1) -dependent attachment
COMPLEMENT_ACTIVATION	1260	PARENTAL	2e-05	0.000283913	712	complement component 1, q subcomponent, A chain precursor	155971	ENV_GP120__BINDS	CHILD	306	Free C1q binds to HIV-1 gp120; digestion of the C1q stem portion with collagenase completely eliminates its binding to recombinant gp120, suggesting that the collagen-like stem region of C1q participates in the binding to gp120
COMPLEMENT_ACTIVATION	1260	PARENTAL	2e-05	0.000283913	713	complement component 1, q subcomponent, B chain precursor	155971	ENV_GP120__BINDS	CHILD	311	Free C1q binds to HIV-1 gp120; digestion of the C1q stem portion with collagenase completely eliminates its binding to recombinant gp120, suggesting that the collagen-like stem region of C1q participates in the binding to gp120
COMPLEMENT_ACTIVATION	1260	PARENTAL	2e-05	0.000283913	714	complement component 1, q subcomponent, C chain precursor	155971	ENV_GP120__BINDS	CHILD	316	Free C1q binds to HIV-1 gp120; digestion of the C1q stem portion with collagenase completely eliminates its binding to recombinant gp120, suggesting that the collagen-like stem region of C1q participates in the binding to gp120
COMPLEMENT_ACTIVATION	1260	PARENTAL	2e-05	0.000283913	712	complement component 1, q subcomponent, A chain precursor	155971	ENV_GP120__INTERACTS_WITH	PARENT	305	Fibronectin, which is present in submandibular saliva, binds to HIV-1 gp120/160 and enhances the interaction of C1q with gp120/160
COMPLEMENT_ACTIVATION	1260	PARENTAL	2e-05	0.000283913	713	complement component 1, q subcomponent, B chain precursor	155971	ENV_GP120__INTERACTS_WITH	PARENT	310	Fibronectin, which is present in submandibular saliva, binds to HIV-1 gp120/160 and enhances the interaction of C1q with gp120/160
COMPLEMENT_ACTIVATION	1260	PARENTAL	2e-05	0.000283913	714	complement component 1, q subcomponent, C chain precursor	155971	ENV_GP120__INTERACTS_WITH	PARENT	315	Fibronectin, which is present in submandibular saliva, binds to HIV-1 gp120/160 and enhances the interaction of C1q with gp120/160
COMPLEMENT_ACTIVATION	1260	PARENTAL	2e-05	0.000283913	712	complement component 1, q subcomponent, A chain precursor	155971	ENV_GP41__BINDS	CHILD	308	Three sites (amino acids 526-538, 590-613 and 625-655) of the cell-external part of HIV-1 gp41 bind both HIV-1 gp120 and C1q
COMPLEMENT_ACTIVATION	1260	PARENTAL	2e-05	0.000283913	712	complement component 1, q subcomponent, A chain precursor	155971	ENV_GP41__BINDS	CHILD	307	HIV-1 gp41 (amino acid residues 561-575, 591-605 and 601-620) binds to complement C1q and activates the C1 complex in a dose- and time-dependent manner
COMPLEMENT_ACTIVATION	1260	PARENTAL	2e-05	0.000283913	713	complement component 1, q subcomponent, B chain precursor	155971	ENV_GP41__BINDS	CHILD	313	Three sites (amino acids 526-538, 590-613 and 625-655) of the cell-external part of HIV-1 gp41 bind both HIV-1 gp120 and C1q
COMPLEMENT_ACTIVATION	1260	PARENTAL	2e-05	0.000283913	713	complement component 1, q subcomponent, B chain precursor	155971	ENV_GP41__BINDS	CHILD	312	HIV-1 gp41 (amino acid residues 561-575, 591-605 and 601-620) binds to complement C1q and activates the C1 complex in a dose- and time-dependent manner
COMPLEMENT_ACTIVATION	1260	PARENTAL	2e-05	0.000283913	714	complement component 1, q subcomponent, C chain precursor	155971	ENV_GP41__BINDS	CHILD	318	Three sites (amino acids 526-538, 590-613 and 625-655) of the cell-external part of HIV-1 gp41 bind both HIV-1 gp120 and C1q
COMPLEMENT_ACTIVATION	1260	PARENTAL	2e-05	0.000283913	714	complement component 1, q subcomponent, C chain precursor	155971	ENV_GP41__BINDS	CHILD	317	HIV-1 gp41 (amino acid residues 561-575, 591-605 and 601-620) binds to complement C1q and activates the C1 complex in a dose- and time-dependent manner
COMPLEMENT_ACTIVATION	1260	PARENTAL	2e-05	0.000283913	712	complement component 1, q subcomponent, A chain precursor	155971	ENV_GP41__INTERACTS_WITH	PARENT	309	The interaction between C1q and HIV-gp41 is dependent upon the presence of calcium; calcium can not be replaced by larger cations such as strontium, barium, lead or smaller ions such as magnesium and manganese
COMPLEMENT_ACTIVATION	1260	PARENTAL	2e-05	0.000283913	713	complement component 1, q subcomponent, B chain precursor	155971	ENV_GP41__INTERACTS_WITH	PARENT	314	The interaction between C1q and HIV-gp41 is dependent upon the presence of calcium; calcium can not be replaced by larger cations such as strontium, barium, lead or smaller ions such as magnesium and manganese
COMPLEMENT_ACTIVATION	1260	PARENTAL	2e-05	0.000283913	714	complement component 1, q subcomponent, C chain precursor	155971	ENV_GP41__INTERACTS_WITH	PARENT	319	The interaction between C1q and HIV-gp41 is dependent upon the presence of calcium; calcium can not be replaced by larger cations such as strontium, barium, lead or smaller ions such as magnesium and manganese
CYTOKINE_ACTIVITY	124	PARENTAL_NON_PARENTAL	4e-05	0.000269278	3439	interferon, alpha 1	155971	ENV_GP120__DOWNREGULATES	SOLITARY	1855	HIV-1 gp41 or gp120 synthetic peptides induce the production of interleukin (IL)-1 and tumor necrosis factor (TNF); in contrast, gp41 or gp120 synthetic peptides are able to depress the production of interferon (IFN)-alpha, IFN-gamma, and IL-2
CYTOKINE_ACTIVITY	124	PARENTAL_NON_PARENTAL	4e-05	0.000269278	3458	interferon, gamma	155971	ENV_GP120__DOWNREGULATES	SOLITARY	1928	Secretion of IL-2 and IFN-gamma stimulated with anti-CD3 antibodies is inhibited by HIV-1 gp120 in T cell lines
CYTOKINE_ACTIVITY	124	PARENTAL_NON_PARENTAL	4e-05	0.000269278	3458	interferon, gamma	155971	ENV_GP120__DOWNREGULATES	SOLITARY	1920	HIV-1 gp41 or gp120 synthetic peptides induce the production of interleukin (IL)-1 and tumor necrosis factor (TNF); in contrast, gp41 or gp120 synthetic peptides are able to depress the production of interferon (IFN)-alpha, IFN-gamma, and IL-2
CYTOKINE_ACTIVITY	124	PARENTAL_NON_PARENTAL	4e-05	0.000269278	3439	interferon, alpha 1	155971	ENV_GP120__INHIBITED_BY	SOLITARY	1859	Treatment of cells with IFN reduces HIV-1 gp120 incorporation, as well as HIV-1 envelope-mediated incorporation of ICAM-1, into virions resulting in viruses that exhibit a significantly decreased ability to become bound to CD4+ target cells
CYTOKINE_ACTIVITY	124	PARENTAL_NON_PARENTAL	4e-05	0.000269278	3458	interferon, gamma	155971	ENV_GP120__INHIBITED_BY	SOLITARY	1930	Induction of the receptor activator of cytokine nuclear factor kappa B ligand (RANKL) is mediated by HIV-1 gp120; the gp120-mediated induction of RANKL is blocked by interferon-gamma
CYTOKINE_ACTIVITY	124	PARENTAL_NON_PARENTAL	4e-05	0.000269278	3439	interferon, alpha 1	155971	ENV_GP120__UPREGULATES	SOLITARY	1854	Interaction of HIV-1 gp120 with cell-associated CD4 leads to the induction of IFN alpha; preincubation of cells with anti-CD4 or the presence of soluble CD4 during incubation inhibits IFN alpha induction
CYTOKINE_ACTIVITY	124	PARENTAL_NON_PARENTAL	4e-05	0.000269278	3439	interferon, alpha 1	155971	ENV_GP120__UPREGULATES	SOLITARY	1858	Sulfate containing galactolipids such as sulfatides on responder cells may be part of the HIV-1 gp120-membrane complex that initiates the induction of interferon (IFN)
CYTOKINE_ACTIVITY	124	PARENTAL_NON_PARENTAL	4e-05	0.000269278	3439	interferon, alpha 1	155971	ENV_GP120__UPREGULATES	SOLITARY	1857	Cytokines induced in vitro by HIV-1 gp120 in normal peripheral blood mononuclear cells (PBMC) include interferon-alpha (IFN-alpha) and IFN-gamma, tumor necrosis factor-alpha (TNF-alpha), IL-6, IL-10, IL-1 alpha and IL-1 beta
CYTOKINE_ACTIVITY	124	PARENTAL_NON_PARENTAL	4e-05	0.000269278	3458	interferon, gamma	155971	ENV_GP120__UPREGULATES	SOLITARY	1926	Sulfate containing galactolipids such as sulfatides on responder cells may be part of the HIV-1 gp120-membrane complex that initiates the induction of interferon (IFN)
CYTOKINE_ACTIVITY	124	PARENTAL_NON_PARENTAL	4e-05	0.000269278	3458	interferon, gamma	155971	ENV_GP120__UPREGULATES	SOLITARY	1921	Cytokines induced in vitro by HIV-1 gp120 in normal peripheral blood mononuclear cells (PBMC) include interferon-alpha (IFN-alpha) and IFN-gamma, tumor necrosis factor-alpha (TNF-alpha), IL-6, IL-10, IL-1 alpha and IL-1 beta
CYTOKINE_ACTIVITY	124	PARENTAL_NON_PARENTAL	4e-05	0.000269278	3439	interferon, alpha 1	155971	ENV_GP41__UPREGULATES	SOLITARY	1860	HIV-1 gp41 selectively enhances MHC class I, ICAM-1, IFN-alpha, IFN-beta, and IFN-omega expression in H9 cells
CYTOKINE_ACTIVITY	124	PARENTAL_NON_PARENTAL	4e-05	0.000269278	3458	interferon, gamma	155971	ENV_GP41__UPREGULATES	SOLITARY	1931	IFN-gamma production in mononuclear leukocytes from an HIV-1-seropositive man is induced by different concentrations of a recombinant HIV-1 envelope glycoprotein gp41 and gp120 fragment
CYTOKINE_ACTIVITY	124	PARENTAL_NON_PARENTAL	4e-05	0.000269278	3439	interferon, alpha 1	155871	TAT__INHIBITS	CHILD	1851	IFN treatment significantly reduces HIV-1 mRNA levels from a Tat defective provirus, suggesting Tat can overcome the inhibitory effects of IFN on HIV-1 replication
CYTOKINE_ACTIVITY	124	PARENTAL_NON_PARENTAL	4e-05	0.000269278	3458	interferon, gamma	155871	TAT__INHIBITS	CHILD	1911	HIV-1 Tat inhibits IFN-gamma induced iNOS activity in a murine macrophage cell line
CYTOKINE_ACTIVITY	124	PARENTAL_NON_PARENTAL	4e-05	0.000269278	3439	interferon, alpha 1	155871	TAT__INTERACTS_WITH	PARENT	1850	HIV-1 Tat enhances translation of the interferon-inducible enzymes 2-5A synthetase and dsRNA-dependent protein kinase, suggesting interaction of Tat with interferons during HIV-1 replication
CYTOKINE_ACTIVITY	124	PARENTAL_NON_PARENTAL	4e-05	0.000269278	3458	interferon, gamma	155871	TAT__INTERACTS_WITH	PARENT	1909	HIV-1 Tat enhances translation of the interferon-inducible enzymes 2-5A synthetase and dsRNA-dependent protein kinase, suggesting interaction of Tat with interferons during HIV-1 replication
CYTOKINE_ACTIVITY	124	PARENTAL_NON_PARENTAL	4e-05	0.000269278	3458	interferon, gamma	155871	TAT__INTERACTS_WITH	PARENT	1916	HIV-1 Tat interacts with IFN-gamma, which upregulates the Tat receptor VEGFR2/KDR, to produce cytotoxicity in human brain microvascular endothelial cells
CYTOKINE_ACTIVITY	124	PARENTAL_NON_PARENTAL	4e-05	0.000269278	3458	interferon, gamma	155871	TAT__INTERACTS_WITH	PARENT	1912	IFN-gamma interacts with HIV-1 Tat to induce endothelial cells to proliferate and invade the extracellular matrix by upregulating the receptors for Tat (integrins alpha-5-beta-1 and alpha-v-beta-3), suggesting Tat and IFN-gamma play major roles in AIDS-KS
CYTOKINE_ACTIVITY	124	PARENTAL_NON_PARENTAL	4e-05	0.000269278	3439	interferon, alpha 1	155871	TAT__UPREGULATES	CHILD	1852	HIV-1 Tat upregulates IFN-alpha secretion by macrophages, an effect that augments MIP-1alpha and MIP-1beta secretion and induces immunosuppression of uninfected T cells
CYTOKINE_ACTIVITY	124	PARENTAL_NON_PARENTAL	4e-05	0.000269278	3458	interferon, gamma	155871	TAT__UPREGULATES	CHILD	1910	HIV-1 Tat upregulates IFN-gamma expression by uninfected mononuclear cells
CYTOKINE_ACTIVITY	165	NON_PARENTAL	2e-05	0.000159268	596	B-cell lymphoma protein 2 alpha isoform	155971	ENV_GP120__DOWNREGULATES	SOLITARY	274	Binding of HIV-1 envelope protein gp120 to CD4 downregulates Bcl-2 expression; this effect is inhibited by gp17/GCDFP-15, which blocks the ability of CD4 to interact with gp120, leading to moderate up-regulation of Bcl-2
CYTOKINE_ACTIVITY	165	NON_PARENTAL	2e-05	0.000159268	596	B-cell lymphoma protein 2 alpha isoform	155971	ENV_GP120__DOWNREGULATES	SOLITARY	273	Binding of HIV-1 gp120 to CD4 downregulates Bcl-2 protein in CD4+ T lymphocytes and facilitates Fas/Fas-ligand triggered apoptosis; addition of IL-2 rescues CD4+ T cells from CD4/gp120-induced Bcl-2 downmodulation and apoptosis induction
CYTOKINE_ACTIVITY	165	NON_PARENTAL	2e-05	0.000159268	920	CD4 antigen precursor	155971	ENV_GP120__DOWNREGULATES	SOLITARY	558	HIV-1 gp120 induces the dissociation of p56lck from CD4 and the downregulation of CD4 from the cellular surface
CYTOKINE_ACTIVITY	165	NON_PARENTAL	2e-05	0.000159268	920	CD4 antigen precursor	155971	ENV_GP120__DOWNREGULATES	SOLITARY	606	CD4 downregulation by the treatment of macrophages with HIV-1 gp120 is mediated through the induction of endogenous TNF-alpha
CYTOKINE_ACTIVITY	165	NON_PARENTAL	2e-05	0.000159268	920	CD4 antigen precursor	155971	ENV_GP120__DOWNREGULATES	SOLITARY	576	Phorbol myristate acetate (PMA) pretreatment of CD4+ cells prevents subsequent HIV-1 gp120-induced downregulation of CD4 receptor molecules
CYTOKINE_ACTIVITY	165	NON_PARENTAL	2e-05	0.000159268	920	CD4 antigen precursor	155971	ENV_GP120__DOWNREGULATES	SOLITARY	623	T-tropic HIV-1 gp120s are capable of priming phorbol ester (PMA) induced co-down-modulation of gp120 complexes with tailless CD4 by interacting with CXCR4, whereas M-tropic gp120 are not, even in the presence of CCR5
CYTOKINE_ACTIVITY	165	NON_PARENTAL	2e-05	0.000159268	3458	interferon, gamma	155971	ENV_GP120__DOWNREGULATES	SOLITARY	1928	Secretion of IL-2 and IFN-gamma stimulated with anti-CD3 antibodies is inhibited by HIV-1 gp120 in T cell lines
CYTOKINE_ACTIVITY	165	NON_PARENTAL	2e-05	0.000159268	3458	interferon, gamma	155971	ENV_GP120__DOWNREGULATES	SOLITARY	1920	HIV-1 gp41 or gp120 synthetic peptides induce the production of interleukin (IL)-1 and tumor necrosis factor (TNF); in contrast, gp41 or gp120 synthetic peptides are able to depress the production of interferon (IFN)-alpha, IFN-gamma, and IL-2
CYTOKINE_ACTIVITY	165	NON_PARENTAL	2e-05	0.000159268	3558	interleukin 2 precursor	155971	ENV_GP120__DOWNREGULATES	SOLITARY	1980	HIV-1 gp120 exerts a dose-dependent reduction of IL-2 mRNA expression, IL-2 production, and surface IL-2 receptor expression in CD4+ lymphocytes
CYTOKINE_ACTIVITY	165	NON_PARENTAL	2e-05	0.000159268	3558	interleukin 2 precursor	155971	ENV_GP120__DOWNREGULATES	SOLITARY	1986	Secretion of IL-2 and IFN-gamma stimulated with anti-CD3 antibodies is inhibited by HIV-1 gp120 in T cell lines
CYTOKINE_ACTIVITY	165	NON_PARENTAL	2e-05	0.000159268	3558	interleukin 2 precursor	155971	ENV_GP120__DOWNREGULATES	SOLITARY	1984	HIV-1 gp120 and anti-CD4 antibodies induce a specific, significant decrease in the binding activity of NF-AT, NF-kappa B and AP-1, which leads to an inhibition of IL-2 production and cell proliferation
CYTOKINE_ACTIVITY	165	NON_PARENTAL	2e-05	0.000159268	596	B-cell lymphoma protein 2 alpha isoform	155971	ENV_GP160__DOWNREGULATES	SOLITARY	272	HIV-1 gp160-induced apoptosis is affected in part by the release of TNF-alpha and is associated with attenuated Bcl-2 mRNA expression
CYTOKINE_ACTIVITY	165	NON_PARENTAL	2e-05	0.000159268	920	CD4 antigen precursor	155971	ENV_GP160__DOWNREGULATES	SOLITARY	538	Interaction of the anchoring domain of HIV-1 gp160 with the endoplasmic reticulum membrane is responsible for gp160-mediated cell surface downregulation of CD4
CYTOKINE_ACTIVITY	165	NON_PARENTAL	2e-05	0.000159268	920	CD4 antigen precursor	155971	ENV_GP160__DOWNREGULATES	SOLITARY	536	A complete disappearance of surface CD4 preceding single-cell death occurs in cell clones expressing gp160, in which a complex between CD4 and gp160 is formed and then accumulates intracellularly
CYTOKINE_ACTIVITY	165	NON_PARENTAL	2e-05	0.000159268	3458	interferon, gamma	155971	ENV_GP160__DOWNREGULATES	SOLITARY	1919	Pretreatment of CD4+ cells with HIV-1 gp160 significantly reduces PHA-induced secretion of IFN-gamma and IL-2 but augments IL-4 production
CYTOKINE_ACTIVITY	165	NON_PARENTAL	2e-05	0.000159268	3558	interleukin 2 precursor	155971	ENV_GP160__DOWNREGULATES	SOLITARY	1979	Pretreatment of CD4+ cells with HIV-1 gp160 significantly reduces PHA-induced secretion of IFN-gamma and IL-2 but augments IL-4 production
CYTOKINE_ACTIVITY	165	NON_PARENTAL	2e-05	0.000159268	596	B-cell lymphoma protein 2 alpha isoform	156110	NEF__DOWNREGULATES	SOLITARY	275	HIV-1 Nef enhances apoptosis in CD4+ human lymphoblastoid cell lines through mechanisms that include the downregulation of the anti-apoptotic proteins Bcl-2 and Bcl-XL
CYTOKINE_ACTIVITY	165	NON_PARENTAL	2e-05	0.000159268	920	CD4 antigen precursor	156110	NEF__DOWNREGULATES	SOLITARY	658	CEM cells stably transfected with a replication-defective provirus of HIV-1 that has a rev-splicing mutation and expresses an intact nef gene have markedly reduced cell surface expression of CD4
CYTOKINE_ACTIVITY	165	NON_PARENTAL	2e-05	0.000159268	920	CD4 antigen precursor	156110	NEF__DOWNREGULATES	SOLITARY	689	PMA treatment of T cells expressing HIV-1 Nef, which downregulates CD4, restores cell surface CD4 up to 35%; mutations in the phosphorylation sites of the CD4 cytoplasmic tail (Ser408 and Ser415) abolish this effect of PMA
CYTOKINE_ACTIVITY	165	NON_PARENTAL	2e-05	0.000159268	920	CD4 antigen precursor	156110	NEF__DOWNREGULATES	SOLITARY	666	HIV-1 Nef mutants C142A and K158A/E160G exhibit a temperature-dependent ability to downregulate CD4
CYTOKINE_ACTIVITY	165	NON_PARENTAL	2e-05	0.000159268	920	CD4 antigen precursor	156110	NEF__DOWNREGULATES	SOLITARY	675	Overexpression of Nef-associated factor 1, Naf1, increases cell surface CD4 expression; HIV-1 Nef suppresses this activity of Naf1 to downregulate CD4 expression
CYTOKINE_ACTIVITY	165	NON_PARENTAL	2e-05	0.000159268	920	CD4 antigen precursor	156110	NEF__DOWNREGULATES	SOLITARY	684	Expression of HIV-1 Nef in human monocyte-derived dendritic cells using an adenovirus based delivery system decreases CD4 levels, but has no effect on class I MHC
CYTOKINE_ACTIVITY	165	NON_PARENTAL	2e-05	0.000159268	920	CD4 antigen precursor	156110	NEF__DOWNREGULATES	SOLITARY	661	Deletion of the 19 N-terminal amino acids, including the myristoylation signal from HIV-1 Nef inhibits both MHC-I and CD4 downregulation while preserving most CTL, T-helper and B-cell epitopes
CYTOKINE_ACTIVITY	165	NON_PARENTAL	2e-05	0.000159268	920	CD4 antigen precursor	156110	NEF__DOWNREGULATES	SOLITARY	692	HIV-1 Nef-mediated CD4 downregulation is profoundly inhibited by the synergistic effect of Eps15DIII, a dominant negative mutant of Eps involved in endocytosis and RNA interference of AP-2 expression
CYTOKINE_ACTIVITY	165	NON_PARENTAL	2e-05	0.000159268	920	CD4 antigen precursor	156110	NEF__DOWNREGULATES	SOLITARY	654	CD4 downregulation by HIV-1 Nef is independent of the level of CD4 mRNA expressed in cells and of the level of CD4 serine phosphorylation
CYTOKINE_ACTIVITY	165	NON_PARENTAL	2e-05	0.000159268	920	CD4 antigen precursor	156110	NEF__DOWNREGULATES	SOLITARY	670	A dileucine motif in the cytoplasmic domain of CD4 is involved in the association of CD4 with the tyrosine kinase Lck and the downregulation of CD4 by HIV-1 Nef, however Nef does not induce dissociation of Lck from CD4 in acutely HIV-infected cells
CYTOKINE_ACTIVITY	165	NON_PARENTAL	2e-05	0.000159268	920	CD4 antigen precursor	156110	NEF__DOWNREGULATES	SOLITARY	677	CD4 downregulation by HIV-1 Nef enhances the efficiency of HIV-1 replication in both activated human primary T lymphocytes and lymphoid tissues; Nef-induced CD4 downregulation correlates with severe depletion of CD4+ T cells in lymphoid tissues
CYTOKINE_ACTIVITY	165	NON_PARENTAL	2e-05	0.000159268	920	CD4 antigen precursor	156110	NEF__DOWNREGULATES	SOLITARY	686	HIV-1 expressing Nef proteins defective in CD4 downregulation activity retain wild-type levels of infectivity in single-round assays, but exhibit delayed replication kinetics and lower titers compared to the wild-type virus in monocyte-derived macrophages
CYTOKINE_ACTIVITY	165	NON_PARENTAL	2e-05	0.000159268	920	CD4 antigen precursor	156110	NEF__DOWNREGULATES	SOLITARY	663	Nef from primary isolates of HIV-1 suppresses surface CD4 expression in human and mouse T cells
CYTOKINE_ACTIVITY	165	NON_PARENTAL	2e-05	0.000159268	920	CD4 antigen precursor	156110	NEF__DOWNREGULATES	SOLITARY	694	CD4 and MHC-1 downregulation are highly conserved in primary HIV-1 Nef alleles from brain and lymphoid tissues, but Pak2 activation is highly variable
CYTOKINE_ACTIVITY	165	NON_PARENTAL	2e-05	0.000159268	920	CD4 antigen precursor	156110	NEF__DOWNREGULATES	SOLITARY	656	A dileucine motif in the CD4 cytoplasmic domain is required for its downregulation by HIV-1 Nef; cysteine residues in the cytoplasmic domain of CD4 are essential for the binding of Lck but are not required for Nef-induced downregulation
CYTOKINE_ACTIVITY	165	NON_PARENTAL	2e-05	0.000159268	920	CD4 antigen precursor	156110	NEF__DOWNREGULATES	SOLITARY	672	A dileucine motif in Nef is required for CD4 downregulation and for interaction with clathrin adaptor complexes AP-1 and AP-2, which are responsible for recruiting sorted proteins into clathrin-coated pits
CYTOKINE_ACTIVITY	165	NON_PARENTAL	2e-05	0.000159268	920	CD4 antigen precursor	156110	NEF__DOWNREGULATES	SOLITARY	680	HIV-1 Nef downregulates CD4 in Jurkat cells in a concentration-dependent manner
CYTOKINE_ACTIVITY	165	NON_PARENTAL	2e-05	0.000159268	920	CD4 antigen precursor	156110	NEF__DOWNREGULATES	SOLITARY	688	HIV-1 Nef forms a ternary complex with ARF1 and beta-COP in endosomes, which facilitates Nef-induced downregulation and transport of CD4 to acidic late-endosomal compartments
CYTOKINE_ACTIVITY	165	NON_PARENTAL	2e-05	0.000159268	920	CD4 antigen precursor	156110	NEF__DOWNREGULATES	SOLITARY	665	CD4 is downregulated by nef alleles isolated from peripheral blood leukocytes of HIV-1-infected individuals; Nef proteins with point mutations at positions Gly2, Asp36, Cys122, and Val148 exhibit different levels of CD4 downregulation
CYTOKINE_ACTIVITY	165	NON_PARENTAL	2e-05	0.000159268	920	CD4 antigen precursor	156110	NEF__DOWNREGULATES	SOLITARY	674	Two distinct regions within HIV-1 Nef, amino acid residues 96-144 and 175-186, are required for CD4 downregulation in cells
CYTOKINE_ACTIVITY	165	NON_PARENTAL	2e-05	0.000159268	920	CD4 antigen precursor	156110	NEF__DOWNREGULATES	SOLITARY	683	A dileucine motif in the cytoplasmic tail of CD4 is not required for HIV-1 Nef binding in insect cells, but is essential for Nef-induced CD4 downregulation
CYTOKINE_ACTIVITY	165	NON_PARENTAL	2e-05	0.000159268	920	CD4 antigen precursor	156110	NEF__DOWNREGULATES	SOLITARY	660	HIV-1 Nef downregulates cell surface expression of CD4 in CEM Nef+ cells by promoting the accumulation of CD4 in an acidic early endosome
CYTOKINE_ACTIVITY	165	NON_PARENTAL	2e-05	0.000159268	920	CD4 antigen precursor	156110	NEF__DOWNREGULATES	SOLITARY	690	Experiments using both a recombinant HIV-1 Integrase-defective virus and a diketo acid Integrase inhibitor demonstrate that HIV-1 Nef expressed from extrachromosomal DNA (E-DNA) downregulates CD4 surface expression on primary CD4(+) T lymphocytes
CYTOKINE_ACTIVITY	165	NON_PARENTAL	2e-05	0.000159268	920	CD4 antigen precursor	156110	NEF__DOWNREGULATES	SOLITARY	653	HIV-1 Nef downregulates CD4 molecules from the cell surface of T, B, peripheral blood mononuclear and monocyte/macrophage cell lines as well as non-lymphoid cell lines
CYTOKINE_ACTIVITY	165	NON_PARENTAL	2e-05	0.000159268	920	CD4 antigen precursor	156110	NEF__DOWNREGULATES	SOLITARY	669	HIV-1 Nef downregulates CD4 rapidly during the early phase of virus infection, whereas HIV-1 Vpu and Env function late in the infection; in primary cells, down-modulation of CD4 has a stronger dependence on Nef function for reducing cell surface CD4
CYTOKINE_ACTIVITY	165	NON_PARENTAL	2e-05	0.000159268	920	CD4 antigen precursor	156110	NEF__DOWNREGULATES	SOLITARY	676	High levels of CD4 on the surface of an HIV-1 producing cell block viral infectivity by interfering with incorporation of HIV-1 envelope into the virion; HIV-1 Nef and Vpu inhibit this block by downregulating CD4 from the cell surface
CYTOKINE_ACTIVITY	165	NON_PARENTAL	2e-05	0.000159268	920	CD4 antigen precursor	156110	NEF__DOWNREGULATES	SOLITARY	685	The Nef protein from the primary virus isolate HIV-1 KS2 lacks two glutamic acid residues (EE154-5) and has a decreased ability to downregulate CD4
CYTOKINE_ACTIVITY	165	NON_PARENTAL	2e-05	0.000159268	920	CD4 antigen precursor	156110	NEF__DOWNREGULATES	SOLITARY	662	In adult HIV-1 Nef transgenic mice, CD4 downregulation is found in CD4- and CD8-double positive thymocytes; co-localization of CD4 with a Golgi-specific marker indicates Nef interferes with CD4 intracellular trafficking
CYTOKINE_ACTIVITY	165	NON_PARENTAL	2e-05	0.000159268	920	CD4 antigen precursor	156110	NEF__DOWNREGULATES	SOLITARY	693	HIV-1 Nef induces drastic and moderate downregulation of CD4 and MHC-I in resting CD4(+) T lymphocytes, respectively, but markedly upregulates cell surface levels of the MHC-II invariant chain CD74
CYTOKINE_ACTIVITY	165	NON_PARENTAL	2e-05	0.000159268	920	CD4 antigen precursor	156110	NEF__DOWNREGULATES	SOLITARY	655	Mutational analysis of HIV-1 Nef shows that a membrane targeting domain (residues 2-7) and a conserved glutamic acid-rich segment (residues 60-71) are required for CD4 downregulation but not for viral infectivity enhancement
CYTOKINE_ACTIVITY	165	NON_PARENTAL	2e-05	0.000159268	920	CD4 antigen precursor	156110	NEF__DOWNREGULATES	SOLITARY	671	HIV-1 Nef downregulates CD4 expression on the surface of Jurkat cells and blocks the CD3 signaling pathway; mutations at amino acids 174 and 175 reduce the ability of Nef to downregulate CD4 expression
CYTOKINE_ACTIVITY	165	NON_PARENTAL	2e-05	0.000159268	920	CD4 antigen precursor	156110	NEF__DOWNREGULATES	SOLITARY	678	The functional ability of HIV-1 Nef to downregulate CD4, but not MHC class I, is associated with Nef-mediated enhancement of HIV-1 pathogenicity in severe combined immunodeficiency (SCID) mice implanted with human fetal thymus and liver
CYTOKINE_ACTIVITY	165	NON_PARENTAL	2e-05	0.000159268	920	CD4 antigen precursor	156110	NEF__DOWNREGULATES	SOLITARY	687	HIV-1 group N and group O Nef alleles only weakly downregulate CD4, CD28, and class I and II MHC molecules
CYTOKINE_ACTIVITY	165	NON_PARENTAL	2e-05	0.000159268	920	CD4 antigen precursor	156110	NEF__DOWNREGULATES	SOLITARY	664	Transduction of the HIV-1 nef gene into murine cells expressing human, chimpanzee, or murine CD4 induces cell surface downregulation of all three molecules; the cytoplasmic domain of CD4 is required for its downregulation by Nef
CYTOKINE_ACTIVITY	165	NON_PARENTAL	2e-05	0.000159268	920	CD4 antigen precursor	156110	NEF__DOWNREGULATES	SOLITARY	657	HIV-1 Nef-mediated downregulation of CD4 is induced by an accelerated dissociation of the T-cell tyrosine kinase Lck and CD4, and a decrease in the half-life of CD4
CYTOKINE_ACTIVITY	165	NON_PARENTAL	2e-05	0.000159268	920	CD4 antigen precursor	156110	NEF__DOWNREGULATES	SOLITARY	673	An isoleucine residue at position 410 and two leucine residues at positions 413 and 414 in CD4 are required for HIV-1 Nef-mediated CD4 downregulation in cells
CYTOKINE_ACTIVITY	165	NON_PARENTAL	2e-05	0.000159268	920	CD4 antigen precursor	156110	NEF__DOWNREGULATES	SOLITARY	681	The HIV-1 Nef mutant F12-HIVNef, containing three rare amino acid substitutions, G(140)E, V(153)L and E(177)G, represses Nef-induced accelerated rates of CD4 internalization and p62NAK activation
CYTOKINE_ACTIVITY	165	NON_PARENTAL	2e-05	0.000159268	3458	interferon, gamma	156110	NEF__DOWNREGULATES	SOLITARY	1934	Upon T cell activation, HIV-1 Nef expression downregulates both IL-2 and IFN-gamma production in a dose-dependent manner
CYTOKINE_ACTIVITY	165	NON_PARENTAL	2e-05	0.000159268	3558	interleukin 2 precursor	156110	NEF__DOWNREGULATES	SOLITARY	1994	Upon TcR triggering with antigens, HIV-1 Nef specifically downregulates IL-2 and interferon-gamma production in human T cells
CYTOKINE_ACTIVITY	165	NON_PARENTAL	2e-05	0.000159268	596	B-cell lymphoma protein 2 alpha isoform	155871	TAT__UPREGULATES	SOLITARY	267	HIV-1 Tat upregulates Bcl-2 expression in a variety of cell types (PBMC, MDM, Jurkat, HeLa, etc.), an effect that is linked to the ability of Tat to inhibit apoptosis
CYTOKINE_ACTIVITY	165	NON_PARENTAL	2e-05	0.000159268	920	CD4 antigen precursor	155871	TAT__UPREGULATES	SOLITARY	520	HIV-1 Tat upregulates mRNA expression and cell surface levels of CD4 antigen in Jurkat cells
CYTOKINE_ACTIVITY	165	NON_PARENTAL	2e-05	0.000159268	3458	interferon, gamma	155871	TAT__UPREGULATES	SOLITARY	1910	HIV-1 Tat upregulates IFN-gamma expression by uninfected mononuclear cells
CYTOKINE_ACTIVITY	165	NON_PARENTAL	2e-05	0.000159268	3558	interleukin 2 precursor	155871	TAT__UPREGULATES	SOLITARY	1976	HIV-1 Tat upregulates IL-2 expression in activated T-cells and Jurkat T-cells through activation of the IL-2 promoter, an effect involving NF-kappa B, NFAT, and cyclic nucleoside phosphodiesterase 4
CYTOKINE_ACTIVITY	165	NON_PARENTAL	2e-05	0.000159268	596	B-cell lymphoma protein 2 alpha isoform	155807	VPR__DOWNREGULATES	SOLITARY	266	HIV-1 Vpr-(52-96)-induced apoptosis is mediated through downregulation of Bcl2 and c-IAP1 genes
CYTOKINE_ACTIVITY	165	NON_PARENTAL	2e-05	0.000159268	920	CD4 antigen precursor	155807	VPR__DOWNREGULATES	SOLITARY	519	HIV-1 Vpr downregulates the expression of surface CD4 receptors in Jurkat T cells
CYTOKINE_ACTIVITY	165	NON_PARENTAL	2e-05	0.000159268	3458	interferon, gamma	155807	VPR__DOWNREGULATES	SOLITARY	1907	HIV-1 Vpr inhibits interferon gamma secretion in infected T cells
CYTOKINE_ACTIVITY	165	NON_PARENTAL	2e-05	0.000159268	3558	interleukin 2 precursor	155807	VPR__DOWNREGULATES	SOLITARY	1974	HIV-1 Vpr suppresses expression of IL-2 through suppression of NF-kappa B activity via the induction of I kappa B alpha
CYTOKINE_ACTIVITY	170	PARENTAL_NON_PARENTAL	0.00016	0.000785564	920	CD4 antigen precursor	155971	ENV_GP120__INHIBITS	CHILD	547	HIV-1 envelope protein gp120 can specifically inhibit CD4-dependent class II MHC-restricted T cell response to Antigens
CYTOKINE_ACTIVITY	170	PARENTAL_NON_PARENTAL	0.00016	0.000785564	940	CD28 antigen precursor	155971	ENV_GP120__INHIBITS	CHILD	708	The binding of HIV-1 gp120 to CD4 molecules on T cells interrupts the sequential cascade of intercellular interactions involving antigen/MHC class II-TCR/CD4, CD40L-CD40, and B71-CD28
CYTOKINE_ACTIVITY	170	PARENTAL_NON_PARENTAL	0.00016	0.000785564	3458	interferon, gamma	155971	ENV_GP120__INHIBITS	CHILD	1923	Treatment of human colonic epithelial cells with recombinant gamma-interferon (rlFN gamma) induces a dose-dependent inhibition of Galactosyl ceramide (GalCer) expression on the cell surface; GalCer is a receptor for HIV-1 gp120
CYTOKINE_ACTIVITY	170	PARENTAL_NON_PARENTAL	0.00016	0.000785564	3458	interferon, gamma	155971	ENV_GP120__INHIBITS	CHILD	1929	HIV-1 gp120 inhibits natural killer (NK) cell natural cytotoxicity and this inhibition also affects the production of the proinflammatory cytokine interferon-gamma (IFN-gamma); the inhibitory activity of gp120 can be prevented by coincubation with VIP
CYTOKINE_ACTIVITY	170	PARENTAL_NON_PARENTAL	0.00016	0.000785564	3558	interleukin 2 precursor	155971	ENV_GP120__INHIBITS	CHILD	1988	IL-2-induced activation of JAK/STAT5 in human CD4+ T cells is inhibited by HIV-1 gp120 and anti-CD4 antibodies
CYTOKINE_ACTIVITY	170	PARENTAL_NON_PARENTAL	0.00016	0.000785564	3558	interleukin 2 precursor	155971	ENV_GP120__INHIBITS	CHILD	1989	CCR5- and CXCR4-tropic HIV-1 gp120 proteins suppress the ability of NK cells to proliferate in the presence of IL-2
CYTOKINE_ACTIVITY	170	PARENTAL_NON_PARENTAL	0.00016	0.000785564	4790	nuclear factor kappa-B, subunit 1	155971	ENV_GP120__INHIBITS	CHILD	2564	HIV-1 gp120 and anti-CD4 antibodies induce a specific, significant decrease in the binding activity of NF-AT, NF-kappa B and AP-1, which leads to an inhibition of IL-2 production and cell proliferation
CYTOKINE_ACTIVITY	170	PARENTAL_NON_PARENTAL	0.00016	0.000785564	920	CD4 antigen precursor	155971	ENV_GP120__INTERACTS_WITH	PARENT	643	The V3 domain of HIV-1 gp120 induces associations between CD4 and CCR5 receptors in cholesterol-rich microenvironments
CYTOKINE_ACTIVITY	170	PARENTAL_NON_PARENTAL	0.00016	0.000785564	920	CD4 antigen precursor	155971	ENV_GP120__INTERACTS_WITH	PARENT	554	Interaction of HIV-1 gp120 with cell-associated CD4 leads to the induction of IFN alpha; preincubation of cells with anti-CD4 or the presence of soluble CD4 during incubation inhibits IFN alpha induction
CYTOKINE_ACTIVITY	170	PARENTAL_NON_PARENTAL	0.00016	0.000785564	920	CD4 antigen precursor	155971	ENV_GP120__INTERACTS_WITH	PARENT	610	HIV-1 gp120 induces CD4 association with lymphocyte surface molecules CD3, CD11a, CD27, CD45RA, CD45RB, CD45RO, CD49d, CD38, CD26, CD59, CD95 and class I MHC molecules
CYTOKINE_ACTIVITY	170	PARENTAL_NON_PARENTAL	0.00016	0.000785564	920	CD4 antigen precursor	155971	ENV_GP120__INTERACTS_WITH	PARENT	618	Gross cystic disease fluid protein-15 (GCDFP-15) binds to CD4, a T-cell co-receptor involved in antigen recognition, thereby inhibiting the ability of the receptor to interact with the HIV-1 envelope protein gp120
CYTOKINE_ACTIVITY	170	PARENTAL_NON_PARENTAL	0.00016	0.000785564	920	CD4 antigen precursor	155971	ENV_GP120__INTERACTS_WITH	PARENT	647	Co-expression of CD4 and DC-SIGN in Raji cells promotes internalization and intracellular retention of HIV-1 through interaction with HIV-1 gp120
CYTOKINE_ACTIVITY	170	PARENTAL_NON_PARENTAL	0.00016	0.000785564	920	CD4 antigen precursor	155971	ENV_GP120__INTERACTS_WITH	PARENT	575	Downmodulation of the interaction between HIV-1 gp120 and CD4 by TPA is blocked by protein kinase C (PKC) inhibitors, suggesting PKC may play an important role in HIV-1 infection
CYTOKINE_ACTIVITY	170	PARENTAL_NON_PARENTAL	0.00016	0.000785564	920	CD4 antigen precursor	155971	ENV_GP120__INTERACTS_WITH	PARENT	613	HIV-1 gp120 specifically recognizes the C-terminal heparin-binding domain of fibronectin (Fn) and this binding inhibits the interaction of gp120 with soluble CD4
CYTOKINE_ACTIVITY	170	PARENTAL_NON_PARENTAL	0.00016	0.000785564	920	CD4 antigen precursor	155971	ENV_GP120__INTERACTS_WITH	PARENT	632	HIV-1 gp120 interacts with CD4 and alphavbeta3 in peripheral blood monocyte-derived macrophages; neutralizing antibodies against the alphavbeta3 integrin interfere with the coprecipitation of alphavbeta3 with an anti-gp120 antibody
CYTOKINE_ACTIVITY	170	PARENTAL_NON_PARENTAL	0.00016	0.000785564	920	CD4 antigen precursor	155971	ENV_GP120__INTERACTS_WITH	PARENT	545	HIV-1 envelope glycoproteins gp120 and gp160 directly and specifically impair the CD3/TcR-mediated activation of phospholipase C (PLC) via the CD4 molecule in uninfected T cells
CYTOKINE_ACTIVITY	170	PARENTAL_NON_PARENTAL	0.00016	0.000785564	920	CD4 antigen precursor	155971	ENV_GP120__INTERACTS_WITH	PARENT	649	CCR5- or CXCR4-tropic HIV-1 induce Indoleamine 2,3-dioxygenase (IDO) in plasmacytoid dendritic cells and this induction is inhibited by the blockade of gp120/CD4 interactions with antibodies to CD4
CYTOKINE_ACTIVITY	170	PARENTAL_NON_PARENTAL	0.00016	0.000785564	920	CD4 antigen precursor	155971	ENV_GP120__INTERACTS_WITH	PARENT	598	The third complementarity-determining region (CDR3; residues 79-96) within domain 1 of the human CD4 molecule plays a critical role in membrane fusion mediated by the interaction of CD4 with HIV-1 gp120
CYTOKINE_ACTIVITY	170	PARENTAL_NON_PARENTAL	0.00016	0.000785564	920	CD4 antigen precursor	155971	ENV_GP120__INTERACTS_WITH	PARENT	615	Contact of CD4+ T cells with HIV-1 infected or HIV-1 gp120-expressing cells induces PARP hydrolysis, which leads to the cleavage of 116 kDa PARP into two fragments
CYTOKINE_ACTIVITY	170	PARENTAL_NON_PARENTAL	0.00016	0.000785564	920	CD4 antigen precursor	155971	ENV_GP120__INTERACTS_WITH	PARENT	642	The ability of thioredoxin, a protein disulfide isomerase (PDI), to reduce the disulfide bond in CD4 is enhanced in the presence of HIV-1 gp120
CYTOKINE_ACTIVITY	170	PARENTAL_NON_PARENTAL	0.00016	0.000785564	920	CD4 antigen precursor	155971	ENV_GP120__INTERACTS_WITH	PARENT	553	Pretreatment of HIV-1 infected cells with TNF alpha augments syncytia formation mediated by the interaction of HIV-1 gp120 with cell surface CD4 molecules
CYTOKINE_ACTIVITY	170	PARENTAL_NON_PARENTAL	0.00016	0.000785564	920	CD4 antigen precursor	155971	ENV_GP120__INTERACTS_WITH	PARENT	608	Apoptosis induced by HIV-1 gp120/CD4 cross-linking in Th1 clones is inhibited by anti-CD95 or anti-CD95L neutralizing monoclonal antibodies, as well as by a specific interleukin-1 beta converting enzyme (ICE) inhibitor
CYTOKINE_ACTIVITY	170	PARENTAL_NON_PARENTAL	0.00016	0.000785564	920	CD4 antigen precursor	155971	ENV_GP120__INTERACTS_WITH	PARENT	617	The inhibition of IL-2R expression and proliferation induced by the interaction of CD4 with HIV-1 envelope glycoprotein gp120 is correlated with the inhibition of expression and activation of Janus kinase JAK3
CYTOKINE_ACTIVITY	170	PARENTAL_NON_PARENTAL	0.00016	0.000785564	920	CD4 antigen precursor	155971	ENV_GP120__INTERACTS_WITH	PARENT	644	Bile salt-stimulated lipase (BSSL), a Lewis X (LeX)-containing glycoprotein found in human milk, binds to DC-SIGN and inhibits the interaction of gp120 with CD4
CYTOKINE_ACTIVITY	170	PARENTAL_NON_PARENTAL	0.00016	0.000785564	920	CD4 antigen precursor	155971	ENV_GP120__INTERACTS_WITH	PARENT	574	12-O-tetradecanoylphorbol-13-acetate (TPA) down-modulates the expression of CD4, which is essential for syncytia formation through interaction with the HIV-1 envelope protein gp120
CYTOKINE_ACTIVITY	170	PARENTAL_NON_PARENTAL	0.00016	0.000785564	920	CD4 antigen precursor	155971	ENV_GP120__INTERACTS_WITH	PARENT	612	CD4-expressing human T cell lines induce significant and rapid conformational changes in gp120-gp41 from T cell-tropic HIV-1 strains, and little conformational changes in gp120-gp41 from macrophage-tropic HIV-1 strains
CYTOKINE_ACTIVITY	170	PARENTAL_NON_PARENTAL	0.00016	0.000785564	920	CD4 antigen precursor	155971	ENV_GP120__INTERACTS_WITH	PARENT	625	The level of HIV-1 gp120-mediated syncytium formation and infectivity is enhanced in the presence of neuraminidase (NA) and involves the interaction between gp120, CD4, and chemokine coreceptors
CYTOKINE_ACTIVITY	170	PARENTAL_NON_PARENTAL	0.00016	0.000785564	920	CD4 antigen precursor	155971	ENV_GP120__INTERACTS_WITH	PARENT	648	Expression of CD4 on Raji B cells strongly inhibits DC-SIGN-mediated HIV-1 transmission to T cells, presumably through interaction with HIV-1 gp120
CYTOKINE_ACTIVITY	170	PARENTAL_NON_PARENTAL	0.00016	0.000785564	920	CD4 antigen precursor	155971	ENV_GP120__INTERACTS_WITH	PARENT	592	Calcium ions are required for cell fusion mediated by interactions between CD4 and HIV-1 gp120/gp41; EDTA and EGTA block cell fusion in culture media containing calcium ions
CYTOKINE_ACTIVITY	170	PARENTAL_NON_PARENTAL	0.00016	0.000785564	920	CD4 antigen precursor	155971	ENV_GP120__INTERACTS_WITH	PARENT	614	Glycolipids such as galactosylceramides, sulfogalactoceramides, globotriosylceramide, and gangliosides play an important role as HIV-1 fusion cofactors following the interaction of CD4 and HIV-1 gp120
CYTOKINE_ACTIVITY	170	PARENTAL_NON_PARENTAL	0.00016	0.000785564	920	CD4 antigen precursor	155971	ENV_GP120__INTERACTS_WITH	PARENT	634	Expression of the human CD4 receptor in murine T-cells is sufficient for syncytia formation with HIV-1 envelope expressing cells and entry of MLV/HIV pseudotyped retroviral vectors, suggesting that the murine CXCR4 is a functional coreceptor
CYTOKINE_ACTIVITY	170	PARENTAL_NON_PARENTAL	0.00016	0.000785564	920	CD4 antigen precursor	155971	ENV_GP120__INTERACTS_WITH	PARENT	548	HIV-1 gp120 suppresses T and B cell activation and the expression of cytolytic activities through its interaction with CD4
CYTOKINE_ACTIVITY	170	PARENTAL_NON_PARENTAL	0.00016	0.000785564	920	CD4 antigen precursor	155971	ENV_GP120__INTERACTS_WITH	PARENT	604	HIV-1 gp120-CD4 interaction is necessary to repress HIV-1 long terminal repeat-dependent luciferase activity; the cytoplasmic domain of CD4 is found to be required for this effect to occur
CYTOKINE_ACTIVITY	170	PARENTAL_NON_PARENTAL	0.00016	0.000785564	920	CD4 antigen precursor	155971	ENV_GP120__INTERACTS_WITH	PARENT	616	CD4-p56Lck interaction is required for HIV-1 gp120-induced nuclear translocation of NF-kappaB in HeLa cells
CYTOKINE_ACTIVITY	170	PARENTAL_NON_PARENTAL	0.00016	0.000785564	940	CD28 antigen precursor	155971	ENV_GP120__INTERACTS_WITH	PARENT	710	In the presence of HIV-1 gp120, stimulation through the CD28 pathway partially restores IL-2 and IFN-gamma production by T cell lines in response to anti-CD3 antibodies
CYTOKINE_ACTIVITY	170	PARENTAL_NON_PARENTAL	0.00016	0.000785564	3458	interferon, gamma	155971	ENV_GP120__INTERACTS_WITH	PARENT	1927	In the presence of HIV-1 gp120, stimulation through the CD28 pathway partially restores IL-2 and IFN-gamma production by T cell lines in response to anti-CD3 antibodies
CYTOKINE_ACTIVITY	170	PARENTAL_NON_PARENTAL	0.00016	0.000785564	3458	interferon, gamma	155971	ENV_GP120__INTERACTS_WITH	PARENT	1925	Secretion of IL-12 is found in macrophages primed with gamma interferon (IFN-gamma) and subsequently treated with gp120
CYTOKINE_ACTIVITY	170	PARENTAL_NON_PARENTAL	0.00016	0.000785564	3458	interferon, gamma	155971	ENV_GP120__INTERACTS_WITH	PARENT	1924	IFN-gamma and gp120-induced activation of Na+/H+ exchange appears to be mediated through activation of tyrosine kinase (TK), because TK inhibitors block the action of IFN-gamma and gp120
CYTOKINE_ACTIVITY	170	PARENTAL_NON_PARENTAL	0.00016	0.000785564	3558	interleukin 2 precursor	155971	ENV_GP120__INTERACTS_WITH	PARENT	1985	In the presence of HIV-1 gp120, stimulation through the CD28 pathway partially restores IL-2 and IFN-gamma production by T cell lines in response to anti-CD3 antibodies
CYTOKINE_ACTIVITY	170	PARENTAL_NON_PARENTAL	0.00016	0.000785564	4790	nuclear factor kappa-B, subunit 1	155971	ENV_GP120__INTERACTS_WITH	PARENT	2568	CD4-p56Lck interaction is required for HIV-1 gp120-induced nuclear translocation of NF-kappaB in HeLa cells
CYTOKINE_ACTIVITY	170	PARENTAL_NON_PARENTAL	0.00016	0.000785564	4790	nuclear factor kappa-B, subunit 1	155971	ENV_GP120__INTERACTS_WITH	PARENT	2567	The protein tyrosine kinase p56lck plays an active role in transmitting an HIV-1 gp120-mediated signal that increases the oxidative state of cells and as a consequence amplifies TNF-mediated NF-kappa B DNA binding
CYTOKINE_ACTIVITY	170	PARENTAL_NON_PARENTAL	0.00016	0.000785564	4790	nuclear factor kappa-B, subunit 1	155971	ENV_GP120__INTERACTS_WITH	PARENT	2571	HIV-1 envelope protein gp120 is able to induce COX-2 mRNA and protein in human neuroblastoma cell lines that express CXCR4 and CCR5 but not CD4; gp120 induces COX-2 promoter transcription through NF-kappaB and activating protein-1 (AP-1) sites
CYTOKINE_ACTIVITY	170	PARENTAL_NON_PARENTAL	0.00016	0.000785564	920	CD4 antigen precursor	156110	NEF__DOWNREGULATES	SOLITARY	666	HIV-1 Nef mutants C142A and K158A/E160G exhibit a temperature-dependent ability to downregulate CD4
CYTOKINE_ACTIVITY	170	PARENTAL_NON_PARENTAL	0.00016	0.000785564	920	CD4 antigen precursor	156110	NEF__DOWNREGULATES	SOLITARY	675	Overexpression of Nef-associated factor 1, Naf1, increases cell surface CD4 expression; HIV-1 Nef suppresses this activity of Naf1 to downregulate CD4 expression
CYTOKINE_ACTIVITY	170	PARENTAL_NON_PARENTAL	0.00016	0.000785564	920	CD4 antigen precursor	156110	NEF__DOWNREGULATES	SOLITARY	653	HIV-1 Nef downregulates CD4 molecules from the cell surface of T, B, peripheral blood mononuclear and monocyte/macrophage cell lines as well as non-lymphoid cell lines
CYTOKINE_ACTIVITY	170	PARENTAL_NON_PARENTAL	0.00016	0.000785564	920	CD4 antigen precursor	156110	NEF__DOWNREGULATES	SOLITARY	684	Expression of HIV-1 Nef in human monocyte-derived dendritic cells using an adenovirus based delivery system decreases CD4 levels, but has no effect on class I MHC
CYTOKINE_ACTIVITY	170	PARENTAL_NON_PARENTAL	0.00016	0.000785564	920	CD4 antigen precursor	156110	NEF__DOWNREGULATES	SOLITARY	661	Deletion of the 19 N-terminal amino acids, including the myristoylation signal from HIV-1 Nef inhibits both MHC-I and CD4 downregulation while preserving most CTL, T-helper and B-cell epitopes
CYTOKINE_ACTIVITY	170	PARENTAL_NON_PARENTAL	0.00016	0.000785564	920	CD4 antigen precursor	156110	NEF__DOWNREGULATES	SOLITARY	692	HIV-1 Nef-mediated CD4 downregulation is profoundly inhibited by the synergistic effect of Eps15DIII, a dominant negative mutant of Eps involved in endocytosis and RNA interference of AP-2 expression
CYTOKINE_ACTIVITY	170	PARENTAL_NON_PARENTAL	0.00016	0.000785564	920	CD4 antigen precursor	156110	NEF__DOWNREGULATES	SOLITARY	670	A dileucine motif in the cytoplasmic domain of CD4 is involved in the association of CD4 with the tyrosine kinase Lck and the downregulation of CD4 by HIV-1 Nef, however Nef does not induce dissociation of Lck from CD4 in acutely HIV-infected cells
CYTOKINE_ACTIVITY	170	PARENTAL_NON_PARENTAL	0.00016	0.000785564	920	CD4 antigen precursor	156110	NEF__DOWNREGULATES	SOLITARY	677	CD4 downregulation by HIV-1 Nef enhances the efficiency of HIV-1 replication in both activated human primary T lymphocytes and lymphoid tissues; Nef-induced CD4 downregulation correlates with severe depletion of CD4+ T cells in lymphoid tissues
CYTOKINE_ACTIVITY	170	PARENTAL_NON_PARENTAL	0.00016	0.000785564	920	CD4 antigen precursor	156110	NEF__DOWNREGULATES	SOLITARY	655	Mutational analysis of HIV-1 Nef shows that a membrane targeting domain (residues 2-7) and a conserved glutamic acid-rich segment (residues 60-71) are required for CD4 downregulation but not for viral infectivity enhancement
CYTOKINE_ACTIVITY	170	PARENTAL_NON_PARENTAL	0.00016	0.000785564	920	CD4 antigen precursor	156110	NEF__DOWNREGULATES	SOLITARY	686	HIV-1 expressing Nef proteins defective in CD4 downregulation activity retain wild-type levels of infectivity in single-round assays, but exhibit delayed replication kinetics and lower titers compared to the wild-type virus in monocyte-derived macrophages
CYTOKINE_ACTIVITY	170	PARENTAL_NON_PARENTAL	0.00016	0.000785564	920	CD4 antigen precursor	156110	NEF__DOWNREGULATES	SOLITARY	663	Nef from primary isolates of HIV-1 suppresses surface CD4 expression in human and mouse T cells
CYTOKINE_ACTIVITY	170	PARENTAL_NON_PARENTAL	0.00016	0.000785564	920	CD4 antigen precursor	156110	NEF__DOWNREGULATES	SOLITARY	694	CD4 and MHC-1 downregulation are highly conserved in primary HIV-1 Nef alleles from brain and lymphoid tissues, but Pak2 activation is highly variable
CYTOKINE_ACTIVITY	170	PARENTAL_NON_PARENTAL	0.00016	0.000785564	920	CD4 antigen precursor	156110	NEF__DOWNREGULATES	SOLITARY	672	A dileucine motif in Nef is required for CD4 downregulation and for interaction with clathrin adaptor complexes AP-1 and AP-2, which are responsible for recruiting sorted proteins into clathrin-coated pits
CYTOKINE_ACTIVITY	170	PARENTAL_NON_PARENTAL	0.00016	0.000785564	920	CD4 antigen precursor	156110	NEF__DOWNREGULATES	SOLITARY	680	HIV-1 Nef downregulates CD4 in Jurkat cells in a concentration-dependent manner
CYTOKINE_ACTIVITY	170	PARENTAL_NON_PARENTAL	0.00016	0.000785564	920	CD4 antigen precursor	156110	NEF__DOWNREGULATES	SOLITARY	657	HIV-1 Nef-mediated downregulation of CD4 is induced by an accelerated dissociation of the T-cell tyrosine kinase Lck and CD4, and a decrease in the half-life of CD4
CYTOKINE_ACTIVITY	170	PARENTAL_NON_PARENTAL	0.00016	0.000785564	920	CD4 antigen precursor	156110	NEF__DOWNREGULATES	SOLITARY	688	HIV-1 Nef forms a ternary complex with ARF1 and beta-COP in endosomes, which facilitates Nef-induced downregulation and transport of CD4 to acidic late-endosomal compartments
CYTOKINE_ACTIVITY	170	PARENTAL_NON_PARENTAL	0.00016	0.000785564	920	CD4 antigen precursor	156110	NEF__DOWNREGULATES	SOLITARY	665	CD4 is downregulated by nef alleles isolated from peripheral blood leukocytes of HIV-1-infected individuals; Nef proteins with point mutations at positions Gly2, Asp36, Cys122, and Val148 exhibit different levels of CD4 downregulation
CYTOKINE_ACTIVITY	170	PARENTAL_NON_PARENTAL	0.00016	0.000785564	920	CD4 antigen precursor	156110	NEF__DOWNREGULATES	SOLITARY	674	Two distinct regions within HIV-1 Nef, amino acid residues 96-144 and 175-186, are required for CD4 downregulation in cells
CYTOKINE_ACTIVITY	170	PARENTAL_NON_PARENTAL	0.00016	0.000785564	920	CD4 antigen precursor	156110	NEF__DOWNREGULATES	SOLITARY	683	A dileucine motif in the cytoplasmic tail of CD4 is not required for HIV-1 Nef binding in insect cells, but is essential for Nef-induced CD4 downregulation
CYTOKINE_ACTIVITY	170	PARENTAL_NON_PARENTAL	0.00016	0.000785564	920	CD4 antigen precursor	156110	NEF__DOWNREGULATES	SOLITARY	660	HIV-1 Nef downregulates cell surface expression of CD4 in CEM Nef+ cells by promoting the accumulation of CD4 in an acidic early endosome
CYTOKINE_ACTIVITY	170	PARENTAL_NON_PARENTAL	0.00016	0.000785564	920	CD4 antigen precursor	156110	NEF__DOWNREGULATES	SOLITARY	690	Experiments using both a recombinant HIV-1 Integrase-defective virus and a diketo acid Integrase inhibitor demonstrate that HIV-1 Nef expressed from extrachromosomal DNA (E-DNA) downregulates CD4 surface expression on primary CD4(+) T lymphocytes
CYTOKINE_ACTIVITY	170	PARENTAL_NON_PARENTAL	0.00016	0.000785564	920	CD4 antigen precursor	156110	NEF__DOWNREGULATES	SOLITARY	669	HIV-1 Nef downregulates CD4 rapidly during the early phase of virus infection, whereas HIV-1 Vpu and Env function late in the infection; in primary cells, down-modulation of CD4 has a stronger dependence on Nef function for reducing cell surface CD4
CYTOKINE_ACTIVITY	170	PARENTAL_NON_PARENTAL	0.00016	0.000785564	920	CD4 antigen precursor	156110	NEF__DOWNREGULATES	SOLITARY	676	High levels of CD4 on the surface of an HIV-1 producing cell block viral infectivity by interfering with incorporation of HIV-1 envelope into the virion; HIV-1 Nef and Vpu inhibit this block by downregulating CD4 from the cell surface
CYTOKINE_ACTIVITY	170	PARENTAL_NON_PARENTAL	0.00016	0.000785564	920	CD4 antigen precursor	156110	NEF__DOWNREGULATES	SOLITARY	654	CD4 downregulation by HIV-1 Nef is independent of the level of CD4 mRNA expressed in cells and of the level of CD4 serine phosphorylation
CYTOKINE_ACTIVITY	170	PARENTAL_NON_PARENTAL	0.00016	0.000785564	920	CD4 antigen precursor	156110	NEF__DOWNREGULATES	SOLITARY	685	The Nef protein from the primary virus isolate HIV-1 KS2 lacks two glutamic acid residues (EE154-5) and has a decreased ability to downregulate CD4
CYTOKINE_ACTIVITY	170	PARENTAL_NON_PARENTAL	0.00016	0.000785564	920	CD4 antigen precursor	156110	NEF__DOWNREGULATES	SOLITARY	662	In adult HIV-1 Nef transgenic mice, CD4 downregulation is found in CD4- and CD8-double positive thymocytes; co-localization of CD4 with a Golgi-specific marker indicates Nef interferes with CD4 intracellular trafficking
CYTOKINE_ACTIVITY	170	PARENTAL_NON_PARENTAL	0.00016	0.000785564	920	CD4 antigen precursor	156110	NEF__DOWNREGULATES	SOLITARY	693	HIV-1 Nef induces drastic and moderate downregulation of CD4 and MHC-I in resting CD4(+) T lymphocytes, respectively, but markedly upregulates cell surface levels of the MHC-II invariant chain CD74
CYTOKINE_ACTIVITY	170	PARENTAL_NON_PARENTAL	0.00016	0.000785564	920	CD4 antigen precursor	156110	NEF__DOWNREGULATES	SOLITARY	671	HIV-1 Nef downregulates CD4 expression on the surface of Jurkat cells and blocks the CD3 signaling pathway; mutations at amino acids 174 and 175 reduce the ability of Nef to downregulate CD4 expression
CYTOKINE_ACTIVITY	170	PARENTAL_NON_PARENTAL	0.00016	0.000785564	920	CD4 antigen precursor	156110	NEF__DOWNREGULATES	SOLITARY	678	The functional ability of HIV-1 Nef to downregulate CD4, but not MHC class I, is associated with Nef-mediated enhancement of HIV-1 pathogenicity in severe combined immunodeficiency (SCID) mice implanted with human fetal thymus and liver
CYTOKINE_ACTIVITY	170	PARENTAL_NON_PARENTAL	0.00016	0.000785564	920	CD4 antigen precursor	156110	NEF__DOWNREGULATES	SOLITARY	656	A dileucine motif in the CD4 cytoplasmic domain is required for its downregulation by HIV-1 Nef; cysteine residues in the cytoplasmic domain of CD4 are essential for the binding of Lck but are not required for Nef-induced downregulation
CYTOKINE_ACTIVITY	170	PARENTAL_NON_PARENTAL	0.00016	0.000785564	920	CD4 antigen precursor	156110	NEF__DOWNREGULATES	SOLITARY	687	HIV-1 group N and group O Nef alleles only weakly downregulate CD4, CD28, and class I and II MHC molecules
CYTOKINE_ACTIVITY	170	PARENTAL_NON_PARENTAL	0.00016	0.000785564	920	CD4 antigen precursor	156110	NEF__DOWNREGULATES	SOLITARY	664	Transduction of the HIV-1 nef gene into murine cells expressing human, chimpanzee, or murine CD4 induces cell surface downregulation of all three molecules; the cytoplasmic domain of CD4 is required for its downregulation by Nef
CYTOKINE_ACTIVITY	170	PARENTAL_NON_PARENTAL	0.00016	0.000785564	920	CD4 antigen precursor	156110	NEF__DOWNREGULATES	SOLITARY	673	An isoleucine residue at position 410 and two leucine residues at positions 413 and 414 in CD4 are required for HIV-1 Nef-mediated CD4 downregulation in cells
CYTOKINE_ACTIVITY	170	PARENTAL_NON_PARENTAL	0.00016	0.000785564	920	CD4 antigen precursor	156110	NEF__DOWNREGULATES	SOLITARY	681	The HIV-1 Nef mutant F12-HIVNef, containing three rare amino acid substitutions, G(140)E, V(153)L and E(177)G, represses Nef-induced accelerated rates of CD4 internalization and p62NAK activation
CYTOKINE_ACTIVITY	170	PARENTAL_NON_PARENTAL	0.00016	0.000785564	920	CD4 antigen precursor	156110	NEF__DOWNREGULATES	SOLITARY	658	CEM cells stably transfected with a replication-defective provirus of HIV-1 that has a rev-splicing mutation and expresses an intact nef gene have markedly reduced cell surface expression of CD4
CYTOKINE_ACTIVITY	170	PARENTAL_NON_PARENTAL	0.00016	0.000785564	920	CD4 antigen precursor	156110	NEF__DOWNREGULATES	SOLITARY	689	PMA treatment of T cells expressing HIV-1 Nef, which downregulates CD4, restores cell surface CD4 up to 35%; mutations in the phosphorylation sites of the CD4 cytoplasmic tail (Ser408 and Ser415) abolish this effect of PMA
CYTOKINE_ACTIVITY	170	PARENTAL_NON_PARENTAL	0.00016	0.000785564	940	CD28 antigen precursor	156110	NEF__DOWNREGULATES	SOLITARY	716	HIV-1 Nef directly interacts with clathrin adaptor complexes (AP) to downregulate numerous cellular proteins, including CD4, MHC-I, LIGHT, DC-SIGN, CD28 and MHC-II, by misrouting them to the endosomal degradation compartment or the trans Golgi-network
CYTOKINE_ACTIVITY	170	PARENTAL_NON_PARENTAL	0.00016	0.000785564	940	CD28 antigen precursor	156110	NEF__DOWNREGULATES	SOLITARY	715	HIV-1 Nef downregulates CD28, a major co-stimulatory receptor that mediates effective T-cell activation, by accelerating CD28 endocytosis via the AP-2 pathway
CYTOKINE_ACTIVITY	170	PARENTAL_NON_PARENTAL	0.00016	0.000785564	940	CD28 antigen precursor	156110	NEF__DOWNREGULATES	SOLITARY	717	HIV-1 group N and group O Nef alleles only weakly downregulate CD4, CD28, and class I and II MHC molecules
CYTOKINE_ACTIVITY	170	PARENTAL_NON_PARENTAL	0.00016	0.000785564	940	CD28 antigen precursor	156110	NEF__DOWNREGULATES	SOLITARY	713	Amino acid residues 57-59 in HIV-1 Nef interact with the cytoplasmic domain at positions 185-193 of CD28, resulting in CD28 downregulation by endocytosis via the AP-2 pathway
CYTOKINE_ACTIVITY	170	PARENTAL_NON_PARENTAL	0.00016	0.000785564	3458	interferon, gamma	156110	NEF__DOWNREGULATES	SOLITARY	1934	Upon T cell activation, HIV-1 Nef expression downregulates both IL-2 and IFN-gamma production in a dose-dependent manner
CYTOKINE_ACTIVITY	170	PARENTAL_NON_PARENTAL	0.00016	0.000785564	3558	interleukin 2 precursor	156110	NEF__DOWNREGULATES	SOLITARY	1994	Upon TcR triggering with antigens, HIV-1 Nef specifically downregulates IL-2 and interferon-gamma production in human T cells
CYTOKINE_ACTIVITY	170	PARENTAL_NON_PARENTAL	0.00016	0.000785564	4790	nuclear factor kappa-B, subunit 1	156110	NEF__DOWNREGULATES	SOLITARY	2575	Stimulation of T cells by mitogens or antibodies to the T-cell receptor (TCR)-CD3 complex results in the downregulation of transcriptional factors NF-kappa B and AP-1 in cells expressing HIV-1 Nef
CYTOKINE_ACTIVITY	170	PARENTAL_NON_PARENTAL	0.00016	0.000785564	920	CD4 antigen precursor	155807	VPR__DOWNREGULATES	SOLITARY	519	HIV-1 Vpr downregulates the expression of surface CD4 receptors in Jurkat T cells
CYTOKINE_ACTIVITY	170	PARENTAL_NON_PARENTAL	0.00016	0.000785564	940	CD28 antigen precursor	155807	VPR__DOWNREGULATES	SOLITARY	704	HIV-1 Vpr significantly downregulates CD28 expression in infected T cells
CYTOKINE_ACTIVITY	170	PARENTAL_NON_PARENTAL	0.00016	0.000785564	3458	interferon, gamma	155807	VPR__DOWNREGULATES	SOLITARY	1907	HIV-1 Vpr inhibits interferon gamma secretion in infected T cells
CYTOKINE_ACTIVITY	170	PARENTAL_NON_PARENTAL	0.00016	0.000785564	3558	interleukin 2 precursor	155807	VPR__DOWNREGULATES	SOLITARY	1974	HIV-1 Vpr suppresses expression of IL-2 through suppression of NF-kappa B activity via the induction of I kappa B alpha
CYTOKINE_ACTIVITY	170	PARENTAL_NON_PARENTAL	0.00016	0.000785564	4790	nuclear factor kappa-B, subunit 1	155807	VPR__DOWNREGULATES	SOLITARY	2542	Vpr suppresses expression of IL-2, IL-10, IL-12, TNFalpha and IL-4, all of which are NF-kappa B-dependent
CYTOKINE_ACTIVITY	175	PARENTAL_NON_PARENTAL	2e-05	0.000160245	920	CD4 antigen precursor	155971	ENV_GP120__INHIBITED_BY	CHILD	573	HIV-1 gp120 stimulates monocytes to release TNF-alpha, IL-1 beta, IL-6, and granulocyte-macrophage-CSF, and this effect can be blocked with soluble CD4
CYTOKINE_ACTIVITY	175	PARENTAL_NON_PARENTAL	2e-05	0.000160245	920	CD4 antigen precursor	155971	ENV_GP120__INHIBITED_BY	CHILD	628	The physiological levels of cell-surface CD4 interfere with HIV-1 replication in T cells by a mechanism that inhibits HIV-1 gp120 envelope incorporation into viral membranes
CYTOKINE_ACTIVITY	175	PARENTAL_NON_PARENTAL	2e-05	0.000160245	920	CD4 antigen precursor	155971	ENV_GP120__INHIBITED_BY	CHILD	596	Combinations of CD4-based molecules and antibodies to HIV-1 gp120 and/or gp41 inhibit cell fusion formation mediated by the interaction of CD4 to gp120
CYTOKINE_ACTIVITY	175	PARENTAL_NON_PARENTAL	2e-05	0.000160245	940	CD28 antigen precursor	155971	ENV_GP120__INHIBITED_BY	CHILD	709	Molecular interactions of CD2 with LFA-3 and CD28 with B7-1 in conjunction with TCR occupancy prevent T cells from programmed apoptosis mediated by binding of CD4 to HIV-1 gp120, resulting in increased levels of IL-2 and IL-4 secretion from the T cells
CYTOKINE_ACTIVITY	175	PARENTAL_NON_PARENTAL	2e-05	0.000160245	3458	interferon, gamma	155971	ENV_GP120__INHIBITED_BY	CHILD	1930	Induction of the receptor activator of cytokine nuclear factor kappa B ligand (RANKL) is mediated by HIV-1 gp120; the gp120-mediated induction of RANKL is blocked by interferon-gamma
CYTOKINE_ACTIVITY	175	PARENTAL_NON_PARENTAL	2e-05	0.000160245	3558	interleukin 2 precursor	155971	ENV_GP120__INHIBITED_BY	CHILD	1982	Proliferative responses of lymphocytes to cytomegalovirus are inhibited by relatively high concentrations (greater than or equal to 10 micrograms/ml) of recombinant HIV-1 envelope glycoprotein and this immunosuppression is completely overcome by IL2
CYTOKINE_ACTIVITY	175	PARENTAL_NON_PARENTAL	2e-05	0.000160245	3558	interleukin 2 precursor	155971	ENV_GP120__INHIBITED_BY	CHILD	1987	Binding of HIV-1 gp120 to CD4 downregulates Bcl-2 protein in CD4+ T lymphocytes and facilitates Fas/Fas-ligand triggered apoptosis; addition of IL-2 rescues CD4+ T cells from CD4/gp120-induced Bcl-2 downmodulation and apoptosis induction
CYTOKINE_ACTIVITY	175	PARENTAL_NON_PARENTAL	2e-05	0.000160245	920	CD4 antigen precursor	155971	ENV_GP120__INHIBITS	CHILD	547	HIV-1 envelope protein gp120 can specifically inhibit CD4-dependent class II MHC-restricted T cell response to Antigens
CYTOKINE_ACTIVITY	175	PARENTAL_NON_PARENTAL	2e-05	0.000160245	940	CD28 antigen precursor	155971	ENV_GP120__INHIBITS	CHILD	708	The binding of HIV-1 gp120 to CD4 molecules on T cells interrupts the sequential cascade of intercellular interactions involving antigen/MHC class II-TCR/CD4, CD40L-CD40, and B71-CD28
CYTOKINE_ACTIVITY	175	PARENTAL_NON_PARENTAL	2e-05	0.000160245	3458	interferon, gamma	155971	ENV_GP120__INHIBITS	CHILD	1923	Treatment of human colonic epithelial cells with recombinant gamma-interferon (rlFN gamma) induces a dose-dependent inhibition of Galactosyl ceramide (GalCer) expression on the cell surface; GalCer is a receptor for HIV-1 gp120
CYTOKINE_ACTIVITY	175	PARENTAL_NON_PARENTAL	2e-05	0.000160245	3458	interferon, gamma	155971	ENV_GP120__INHIBITS	CHILD	1929	HIV-1 gp120 inhibits natural killer (NK) cell natural cytotoxicity and this inhibition also affects the production of the proinflammatory cytokine interferon-gamma (IFN-gamma); the inhibitory activity of gp120 can be prevented by coincubation with VIP
CYTOKINE_ACTIVITY	175	PARENTAL_NON_PARENTAL	2e-05	0.000160245	3558	interleukin 2 precursor	155971	ENV_GP120__INHIBITS	CHILD	1988	IL-2-induced activation of JAK/STAT5 in human CD4+ T cells is inhibited by HIV-1 gp120 and anti-CD4 antibodies
CYTOKINE_ACTIVITY	175	PARENTAL_NON_PARENTAL	2e-05	0.000160245	3558	interleukin 2 precursor	155971	ENV_GP120__INHIBITS	CHILD	1989	CCR5- and CXCR4-tropic HIV-1 gp120 proteins suppress the ability of NK cells to proliferate in the presence of IL-2
CYTOKINE_ACTIVITY	175	PARENTAL_NON_PARENTAL	2e-05	0.000160245	920	CD4 antigen precursor	155971	ENV_GP120__INTERACTS_WITH	PARENT	575	Downmodulation of the interaction between HIV-1 gp120 and CD4 by TPA is blocked by protein kinase C (PKC) inhibitors, suggesting PKC may play an important role in HIV-1 infection
CYTOKINE_ACTIVITY	175	PARENTAL_NON_PARENTAL	2e-05	0.000160245	920	CD4 antigen precursor	155971	ENV_GP120__INTERACTS_WITH	PARENT	625	The level of HIV-1 gp120-mediated syncytium formation and infectivity is enhanced in the presence of neuraminidase (NA) and involves the interaction between gp120, CD4, and chemokine coreceptors
CYTOKINE_ACTIVITY	175	PARENTAL_NON_PARENTAL	2e-05	0.000160245	920	CD4 antigen precursor	155971	ENV_GP120__INTERACTS_WITH	PARENT	613	HIV-1 gp120 specifically recognizes the C-terminal heparin-binding domain of fibronectin (Fn) and this binding inhibits the interaction of gp120 with soluble CD4
CYTOKINE_ACTIVITY	175	PARENTAL_NON_PARENTAL	2e-05	0.000160245	920	CD4 antigen precursor	155971	ENV_GP120__INTERACTS_WITH	PARENT	648	Expression of CD4 on Raji B cells strongly inhibits DC-SIGN-mediated HIV-1 transmission to T cells, presumably through interaction with HIV-1 gp120
CYTOKINE_ACTIVITY	175	PARENTAL_NON_PARENTAL	2e-05	0.000160245	920	CD4 antigen precursor	155971	ENV_GP120__INTERACTS_WITH	PARENT	545	HIV-1 envelope glycoproteins gp120 and gp160 directly and specifically impair the CD3/TcR-mediated activation of phospholipase C (PLC) via the CD4 molecule in uninfected T cells
CYTOKINE_ACTIVITY	175	PARENTAL_NON_PARENTAL	2e-05	0.000160245	920	CD4 antigen precursor	155971	ENV_GP120__INTERACTS_WITH	PARENT	598	The third complementarity-determining region (CDR3; residues 79-96) within domain 1 of the human CD4 molecule plays a critical role in membrane fusion mediated by the interaction of CD4 with HIV-1 gp120
CYTOKINE_ACTIVITY	175	PARENTAL_NON_PARENTAL	2e-05	0.000160245	920	CD4 antigen precursor	155971	ENV_GP120__INTERACTS_WITH	PARENT	634	Expression of the human CD4 receptor in murine T-cells is sufficient for syncytia formation with HIV-1 envelope expressing cells and entry of MLV/HIV pseudotyped retroviral vectors, suggesting that the murine CXCR4 is a functional coreceptor
CYTOKINE_ACTIVITY	175	PARENTAL_NON_PARENTAL	2e-05	0.000160245	920	CD4 antigen precursor	155971	ENV_GP120__INTERACTS_WITH	PARENT	615	Contact of CD4+ T cells with HIV-1 infected or HIV-1 gp120-expressing cells induces PARP hydrolysis, which leads to the cleavage of 116 kDa PARP into two fragments
CYTOKINE_ACTIVITY	175	PARENTAL_NON_PARENTAL	2e-05	0.000160245	920	CD4 antigen precursor	155971	ENV_GP120__INTERACTS_WITH	PARENT	553	Pretreatment of HIV-1 infected cells with TNF alpha augments syncytia formation mediated by the interaction of HIV-1 gp120 with cell surface CD4 molecules
CYTOKINE_ACTIVITY	175	PARENTAL_NON_PARENTAL	2e-05	0.000160245	920	CD4 antigen precursor	155971	ENV_GP120__INTERACTS_WITH	PARENT	608	Apoptosis induced by HIV-1 gp120/CD4 cross-linking in Th1 clones is inhibited by anti-CD95 or anti-CD95L neutralizing monoclonal antibodies, as well as by a specific interleukin-1 beta converting enzyme (ICE) inhibitor
CYTOKINE_ACTIVITY	175	PARENTAL_NON_PARENTAL	2e-05	0.000160245	920	CD4 antigen precursor	155971	ENV_GP120__INTERACTS_WITH	PARENT	643	The V3 domain of HIV-1 gp120 induces associations between CD4 and CCR5 receptors in cholesterol-rich microenvironments
CYTOKINE_ACTIVITY	175	PARENTAL_NON_PARENTAL	2e-05	0.000160245	920	CD4 antigen precursor	155971	ENV_GP120__INTERACTS_WITH	PARENT	617	The inhibition of IL-2R expression and proliferation induced by the interaction of CD4 with HIV-1 envelope glycoprotein gp120 is correlated with the inhibition of expression and activation of Janus kinase JAK3
CYTOKINE_ACTIVITY	175	PARENTAL_NON_PARENTAL	2e-05	0.000160245	920	CD4 antigen precursor	155971	ENV_GP120__INTERACTS_WITH	PARENT	574	12-O-tetradecanoylphorbol-13-acetate (TPA) down-modulates the expression of CD4, which is essential for syncytia formation through interaction with the HIV-1 envelope protein gp120
CYTOKINE_ACTIVITY	175	PARENTAL_NON_PARENTAL	2e-05	0.000160245	920	CD4 antigen precursor	155971	ENV_GP120__INTERACTS_WITH	PARENT	612	CD4-expressing human T cell lines induce significant and rapid conformational changes in gp120-gp41 from T cell-tropic HIV-1 strains, and little conformational changes in gp120-gp41 from macrophage-tropic HIV-1 strains
CYTOKINE_ACTIVITY	175	PARENTAL_NON_PARENTAL	2e-05	0.000160245	920	CD4 antigen precursor	155971	ENV_GP120__INTERACTS_WITH	PARENT	647	Co-expression of CD4 and DC-SIGN in Raji cells promotes internalization and intracellular retention of HIV-1 through interaction with HIV-1 gp120
CYTOKINE_ACTIVITY	175	PARENTAL_NON_PARENTAL	2e-05	0.000160245	920	CD4 antigen precursor	155971	ENV_GP120__INTERACTS_WITH	PARENT	592	Calcium ions are required for cell fusion mediated by interactions between CD4 and HIV-1 gp120/gp41; EDTA and EGTA block cell fusion in culture media containing calcium ions
CYTOKINE_ACTIVITY	175	PARENTAL_NON_PARENTAL	2e-05	0.000160245	920	CD4 antigen precursor	155971	ENV_GP120__INTERACTS_WITH	PARENT	632	HIV-1 gp120 interacts with CD4 and alphavbeta3 in peripheral blood monocyte-derived macrophages; neutralizing antibodies against the alphavbeta3 integrin interfere with the coprecipitation of alphavbeta3 with an anti-gp120 antibody
CYTOKINE_ACTIVITY	175	PARENTAL_NON_PARENTAL	2e-05	0.000160245	920	CD4 antigen precursor	155971	ENV_GP120__INTERACTS_WITH	PARENT	614	Glycolipids such as galactosylceramides, sulfogalactoceramides, globotriosylceramide, and gangliosides play an important role as HIV-1 fusion cofactors following the interaction of CD4 and HIV-1 gp120
CYTOKINE_ACTIVITY	175	PARENTAL_NON_PARENTAL	2e-05	0.000160245	920	CD4 antigen precursor	155971	ENV_GP120__INTERACTS_WITH	PARENT	649	CCR5- or CXCR4-tropic HIV-1 induce Indoleamine 2,3-dioxygenase (IDO) in plasmacytoid dendritic cells and this induction is inhibited by the blockade of gp120/CD4 interactions with antibodies to CD4
CYTOKINE_ACTIVITY	175	PARENTAL_NON_PARENTAL	2e-05	0.000160245	920	CD4 antigen precursor	155971	ENV_GP120__INTERACTS_WITH	PARENT	548	HIV-1 gp120 suppresses T and B cell activation and the expression of cytolytic activities through its interaction with CD4
CYTOKINE_ACTIVITY	175	PARENTAL_NON_PARENTAL	2e-05	0.000160245	920	CD4 antigen precursor	155971	ENV_GP120__INTERACTS_WITH	PARENT	604	HIV-1 gp120-CD4 interaction is necessary to repress HIV-1 long terminal repeat-dependent luciferase activity; the cytoplasmic domain of CD4 is found to be required for this effect to occur
CYTOKINE_ACTIVITY	175	PARENTAL_NON_PARENTAL	2e-05	0.000160245	920	CD4 antigen precursor	155971	ENV_GP120__INTERACTS_WITH	PARENT	642	The ability of thioredoxin, a protein disulfide isomerase (PDI), to reduce the disulfide bond in CD4 is enhanced in the presence of HIV-1 gp120
CYTOKINE_ACTIVITY	175	PARENTAL_NON_PARENTAL	2e-05	0.000160245	920	CD4 antigen precursor	155971	ENV_GP120__INTERACTS_WITH	PARENT	616	CD4-p56Lck interaction is required for HIV-1 gp120-induced nuclear translocation of NF-kappaB in HeLa cells
CYTOKINE_ACTIVITY	175	PARENTAL_NON_PARENTAL	2e-05	0.000160245	920	CD4 antigen precursor	155971	ENV_GP120__INTERACTS_WITH	PARENT	554	Interaction of HIV-1 gp120 with cell-associated CD4 leads to the induction of IFN alpha; preincubation of cells with anti-CD4 or the presence of soluble CD4 during incubation inhibits IFN alpha induction
CYTOKINE_ACTIVITY	175	PARENTAL_NON_PARENTAL	2e-05	0.000160245	920	CD4 antigen precursor	155971	ENV_GP120__INTERACTS_WITH	PARENT	610	HIV-1 gp120 induces CD4 association with lymphocyte surface molecules CD3, CD11a, CD27, CD45RA, CD45RB, CD45RO, CD49d, CD38, CD26, CD59, CD95 and class I MHC molecules
CYTOKINE_ACTIVITY	175	PARENTAL_NON_PARENTAL	2e-05	0.000160245	920	CD4 antigen precursor	155971	ENV_GP120__INTERACTS_WITH	PARENT	644	Bile salt-stimulated lipase (BSSL), a Lewis X (LeX)-containing glycoprotein found in human milk, binds to DC-SIGN and inhibits the interaction of gp120 with CD4
CYTOKINE_ACTIVITY	175	PARENTAL_NON_PARENTAL	2e-05	0.000160245	920	CD4 antigen precursor	155971	ENV_GP120__INTERACTS_WITH	PARENT	618	Gross cystic disease fluid protein-15 (GCDFP-15) binds to CD4, a T-cell co-receptor involved in antigen recognition, thereby inhibiting the ability of the receptor to interact with the HIV-1 envelope protein gp120
CYTOKINE_ACTIVITY	175	PARENTAL_NON_PARENTAL	2e-05	0.000160245	940	CD28 antigen precursor	155971	ENV_GP120__INTERACTS_WITH	PARENT	710	In the presence of HIV-1 gp120, stimulation through the CD28 pathway partially restores IL-2 and IFN-gamma production by T cell lines in response to anti-CD3 antibodies
CYTOKINE_ACTIVITY	175	PARENTAL_NON_PARENTAL	2e-05	0.000160245	3458	interferon, gamma	155971	ENV_GP120__INTERACTS_WITH	PARENT	1925	Secretion of IL-12 is found in macrophages primed with gamma interferon (IFN-gamma) and subsequently treated with gp120
CYTOKINE_ACTIVITY	175	PARENTAL_NON_PARENTAL	2e-05	0.000160245	3458	interferon, gamma	155971	ENV_GP120__INTERACTS_WITH	PARENT	1924	IFN-gamma and gp120-induced activation of Na+/H+ exchange appears to be mediated through activation of tyrosine kinase (TK), because TK inhibitors block the action of IFN-gamma and gp120
CYTOKINE_ACTIVITY	175	PARENTAL_NON_PARENTAL	2e-05	0.000160245	3458	interferon, gamma	155971	ENV_GP120__INTERACTS_WITH	PARENT	1927	In the presence of HIV-1 gp120, stimulation through the CD28 pathway partially restores IL-2 and IFN-gamma production by T cell lines in response to anti-CD3 antibodies
CYTOKINE_ACTIVITY	175	PARENTAL_NON_PARENTAL	2e-05	0.000160245	3558	interleukin 2 precursor	155971	ENV_GP120__INTERACTS_WITH	PARENT	1985	In the presence of HIV-1 gp120, stimulation through the CD28 pathway partially restores IL-2 and IFN-gamma production by T cell lines in response to anti-CD3 antibodies
CYTOKINE_ACTIVITY	175	PARENTAL_NON_PARENTAL	2e-05	0.000160245	920	CD4 antigen precursor	156110	NEF__DOWNREGULATES	SOLITARY	689	PMA treatment of T cells expressing HIV-1 Nef, which downregulates CD4, restores cell surface CD4 up to 35%; mutations in the phosphorylation sites of the CD4 cytoplasmic tail (Ser408 and Ser415) abolish this effect of PMA
CYTOKINE_ACTIVITY	175	PARENTAL_NON_PARENTAL	2e-05	0.000160245	920	CD4 antigen precursor	156110	NEF__DOWNREGULATES	SOLITARY	666	HIV-1 Nef mutants C142A and K158A/E160G exhibit a temperature-dependent ability to downregulate CD4
CYTOKINE_ACTIVITY	175	PARENTAL_NON_PARENTAL	2e-05	0.000160245	920	CD4 antigen precursor	156110	NEF__DOWNREGULATES	SOLITARY	675	Overexpression of Nef-associated factor 1, Naf1, increases cell surface CD4 expression; HIV-1 Nef suppresses this activity of Naf1 to downregulate CD4 expression
CYTOKINE_ACTIVITY	175	PARENTAL_NON_PARENTAL	2e-05	0.000160245	920	CD4 antigen precursor	156110	NEF__DOWNREGULATES	SOLITARY	653	HIV-1 Nef downregulates CD4 molecules from the cell surface of T, B, peripheral blood mononuclear and monocyte/macrophage cell lines as well as non-lymphoid cell lines
CYTOKINE_ACTIVITY	175	PARENTAL_NON_PARENTAL	2e-05	0.000160245	920	CD4 antigen precursor	156110	NEF__DOWNREGULATES	SOLITARY	684	Expression of HIV-1 Nef in human monocyte-derived dendritic cells using an adenovirus based delivery system decreases CD4 levels, but has no effect on class I MHC
CYTOKINE_ACTIVITY	175	PARENTAL_NON_PARENTAL	2e-05	0.000160245	920	CD4 antigen precursor	156110	NEF__DOWNREGULATES	SOLITARY	661	Deletion of the 19 N-terminal amino acids, including the myristoylation signal from HIV-1 Nef inhibits both MHC-I and CD4 downregulation while preserving most CTL, T-helper and B-cell epitopes
CYTOKINE_ACTIVITY	175	PARENTAL_NON_PARENTAL	2e-05	0.000160245	920	CD4 antigen precursor	156110	NEF__DOWNREGULATES	SOLITARY	692	HIV-1 Nef-mediated CD4 downregulation is profoundly inhibited by the synergistic effect of Eps15DIII, a dominant negative mutant of Eps involved in endocytosis and RNA interference of AP-2 expression
CYTOKINE_ACTIVITY	175	PARENTAL_NON_PARENTAL	2e-05	0.000160245	920	CD4 antigen precursor	156110	NEF__DOWNREGULATES	SOLITARY	670	A dileucine motif in the cytoplasmic domain of CD4 is involved in the association of CD4 with the tyrosine kinase Lck and the downregulation of CD4 by HIV-1 Nef, however Nef does not induce dissociation of Lck from CD4 in acutely HIV-infected cells
CYTOKINE_ACTIVITY	175	PARENTAL_NON_PARENTAL	2e-05	0.000160245	920	CD4 antigen precursor	156110	NEF__DOWNREGULATES	SOLITARY	677	CD4 downregulation by HIV-1 Nef enhances the efficiency of HIV-1 replication in both activated human primary T lymphocytes and lymphoid tissues; Nef-induced CD4 downregulation correlates with severe depletion of CD4+ T cells in lymphoid tissues
CYTOKINE_ACTIVITY	175	PARENTAL_NON_PARENTAL	2e-05	0.000160245	920	CD4 antigen precursor	156110	NEF__DOWNREGULATES	SOLITARY	655	Mutational analysis of HIV-1 Nef shows that a membrane targeting domain (residues 2-7) and a conserved glutamic acid-rich segment (residues 60-71) are required for CD4 downregulation but not for viral infectivity enhancement
CYTOKINE_ACTIVITY	175	PARENTAL_NON_PARENTAL	2e-05	0.000160245	920	CD4 antigen precursor	156110	NEF__DOWNREGULATES	SOLITARY	686	HIV-1 expressing Nef proteins defective in CD4 downregulation activity retain wild-type levels of infectivity in single-round assays, but exhibit delayed replication kinetics and lower titers compared to the wild-type virus in monocyte-derived macrophages
CYTOKINE_ACTIVITY	175	PARENTAL_NON_PARENTAL	2e-05	0.000160245	920	CD4 antigen precursor	156110	NEF__DOWNREGULATES	SOLITARY	663	Nef from primary isolates of HIV-1 suppresses surface CD4 expression in human and mouse T cells
CYTOKINE_ACTIVITY	175	PARENTAL_NON_PARENTAL	2e-05	0.000160245	920	CD4 antigen precursor	156110	NEF__DOWNREGULATES	SOLITARY	694	CD4 and MHC-1 downregulation are highly conserved in primary HIV-1 Nef alleles from brain and lymphoid tissues, but Pak2 activation is highly variable
CYTOKINE_ACTIVITY	175	PARENTAL_NON_PARENTAL	2e-05	0.000160245	920	CD4 antigen precursor	156110	NEF__DOWNREGULATES	SOLITARY	672	A dileucine motif in Nef is required for CD4 downregulation and for interaction with clathrin adaptor complexes AP-1 and AP-2, which are responsible for recruiting sorted proteins into clathrin-coated pits
CYTOKINE_ACTIVITY	175	PARENTAL_NON_PARENTAL	2e-05	0.000160245	920	CD4 antigen precursor	156110	NEF__DOWNREGULATES	SOLITARY	680	HIV-1 Nef downregulates CD4 in Jurkat cells in a concentration-dependent manner
CYTOKINE_ACTIVITY	175	PARENTAL_NON_PARENTAL	2e-05	0.000160245	920	CD4 antigen precursor	156110	NEF__DOWNREGULATES	SOLITARY	657	HIV-1 Nef-mediated downregulation of CD4 is induced by an accelerated dissociation of the T-cell tyrosine kinase Lck and CD4, and a decrease in the half-life of CD4
CYTOKINE_ACTIVITY	175	PARENTAL_NON_PARENTAL	2e-05	0.000160245	920	CD4 antigen precursor	156110	NEF__DOWNREGULATES	SOLITARY	688	HIV-1 Nef forms a ternary complex with ARF1 and beta-COP in endosomes, which facilitates Nef-induced downregulation and transport of CD4 to acidic late-endosomal compartments
CYTOKINE_ACTIVITY	175	PARENTAL_NON_PARENTAL	2e-05	0.000160245	920	CD4 antigen precursor	156110	NEF__DOWNREGULATES	SOLITARY	665	CD4 is downregulated by nef alleles isolated from peripheral blood leukocytes of HIV-1-infected individuals; Nef proteins with point mutations at positions Gly2, Asp36, Cys122, and Val148 exhibit different levels of CD4 downregulation
CYTOKINE_ACTIVITY	175	PARENTAL_NON_PARENTAL	2e-05	0.000160245	920	CD4 antigen precursor	156110	NEF__DOWNREGULATES	SOLITARY	674	Two distinct regions within HIV-1 Nef, amino acid residues 96-144 and 175-186, are required for CD4 downregulation in cells
CYTOKINE_ACTIVITY	175	PARENTAL_NON_PARENTAL	2e-05	0.000160245	920	CD4 antigen precursor	156110	NEF__DOWNREGULATES	SOLITARY	683	A dileucine motif in the cytoplasmic tail of CD4 is not required for HIV-1 Nef binding in insect cells, but is essential for Nef-induced CD4 downregulation
CYTOKINE_ACTIVITY	175	PARENTAL_NON_PARENTAL	2e-05	0.000160245	920	CD4 antigen precursor	156110	NEF__DOWNREGULATES	SOLITARY	660	HIV-1 Nef downregulates cell surface expression of CD4 in CEM Nef+ cells by promoting the accumulation of CD4 in an acidic early endosome
CYTOKINE_ACTIVITY	175	PARENTAL_NON_PARENTAL	2e-05	0.000160245	920	CD4 antigen precursor	156110	NEF__DOWNREGULATES	SOLITARY	690	Experiments using both a recombinant HIV-1 Integrase-defective virus and a diketo acid Integrase inhibitor demonstrate that HIV-1 Nef expressed from extrachromosomal DNA (E-DNA) downregulates CD4 surface expression on primary CD4(+) T lymphocytes
CYTOKINE_ACTIVITY	175	PARENTAL_NON_PARENTAL	2e-05	0.000160245	920	CD4 antigen precursor	156110	NEF__DOWNREGULATES	SOLITARY	669	HIV-1 Nef downregulates CD4 rapidly during the early phase of virus infection, whereas HIV-1 Vpu and Env function late in the infection; in primary cells, down-modulation of CD4 has a stronger dependence on Nef function for reducing cell surface CD4
CYTOKINE_ACTIVITY	175	PARENTAL_NON_PARENTAL	2e-05	0.000160245	920	CD4 antigen precursor	156110	NEF__DOWNREGULATES	SOLITARY	676	High levels of CD4 on the surface of an HIV-1 producing cell block viral infectivity by interfering with incorporation of HIV-1 envelope into the virion; HIV-1 Nef and Vpu inhibit this block by downregulating CD4 from the cell surface
CYTOKINE_ACTIVITY	175	PARENTAL_NON_PARENTAL	2e-05	0.000160245	920	CD4 antigen precursor	156110	NEF__DOWNREGULATES	SOLITARY	654	CD4 downregulation by HIV-1 Nef is independent of the level of CD4 mRNA expressed in cells and of the level of CD4 serine phosphorylation
CYTOKINE_ACTIVITY	175	PARENTAL_NON_PARENTAL	2e-05	0.000160245	920	CD4 antigen precursor	156110	NEF__DOWNREGULATES	SOLITARY	685	The Nef protein from the primary virus isolate HIV-1 KS2 lacks two glutamic acid residues (EE154-5) and has a decreased ability to downregulate CD4
CYTOKINE_ACTIVITY	175	PARENTAL_NON_PARENTAL	2e-05	0.000160245	920	CD4 antigen precursor	156110	NEF__DOWNREGULATES	SOLITARY	662	In adult HIV-1 Nef transgenic mice, CD4 downregulation is found in CD4- and CD8-double positive thymocytes; co-localization of CD4 with a Golgi-specific marker indicates Nef interferes with CD4 intracellular trafficking
CYTOKINE_ACTIVITY	175	PARENTAL_NON_PARENTAL	2e-05	0.000160245	920	CD4 antigen precursor	156110	NEF__DOWNREGULATES	SOLITARY	693	HIV-1 Nef induces drastic and moderate downregulation of CD4 and MHC-I in resting CD4(+) T lymphocytes, respectively, but markedly upregulates cell surface levels of the MHC-II invariant chain CD74
CYTOKINE_ACTIVITY	175	PARENTAL_NON_PARENTAL	2e-05	0.000160245	920	CD4 antigen precursor	156110	NEF__DOWNREGULATES	SOLITARY	671	HIV-1 Nef downregulates CD4 expression on the surface of Jurkat cells and blocks the CD3 signaling pathway; mutations at amino acids 174 and 175 reduce the ability of Nef to downregulate CD4 expression
CYTOKINE_ACTIVITY	175	PARENTAL_NON_PARENTAL	2e-05	0.000160245	920	CD4 antigen precursor	156110	NEF__DOWNREGULATES	SOLITARY	678	The functional ability of HIV-1 Nef to downregulate CD4, but not MHC class I, is associated with Nef-mediated enhancement of HIV-1 pathogenicity in severe combined immunodeficiency (SCID) mice implanted with human fetal thymus and liver
CYTOKINE_ACTIVITY	175	PARENTAL_NON_PARENTAL	2e-05	0.000160245	920	CD4 antigen precursor	156110	NEF__DOWNREGULATES	SOLITARY	656	A dileucine motif in the CD4 cytoplasmic domain is required for its downregulation by HIV-1 Nef; cysteine residues in the cytoplasmic domain of CD4 are essential for the binding of Lck but are not required for Nef-induced downregulation
CYTOKINE_ACTIVITY	175	PARENTAL_NON_PARENTAL	2e-05	0.000160245	920	CD4 antigen precursor	156110	NEF__DOWNREGULATES	SOLITARY	687	HIV-1 group N and group O Nef alleles only weakly downregulate CD4, CD28, and class I and II MHC molecules
CYTOKINE_ACTIVITY	175	PARENTAL_NON_PARENTAL	2e-05	0.000160245	920	CD4 antigen precursor	156110	NEF__DOWNREGULATES	SOLITARY	664	Transduction of the HIV-1 nef gene into murine cells expressing human, chimpanzee, or murine CD4 induces cell surface downregulation of all three molecules; the cytoplasmic domain of CD4 is required for its downregulation by Nef
CYTOKINE_ACTIVITY	175	PARENTAL_NON_PARENTAL	2e-05	0.000160245	920	CD4 antigen precursor	156110	NEF__DOWNREGULATES	SOLITARY	673	An isoleucine residue at position 410 and two leucine residues at positions 413 and 414 in CD4 are required for HIV-1 Nef-mediated CD4 downregulation in cells
CYTOKINE_ACTIVITY	175	PARENTAL_NON_PARENTAL	2e-05	0.000160245	920	CD4 antigen precursor	156110	NEF__DOWNREGULATES	SOLITARY	681	The HIV-1 Nef mutant F12-HIVNef, containing three rare amino acid substitutions, G(140)E, V(153)L and E(177)G, represses Nef-induced accelerated rates of CD4 internalization and p62NAK activation
CYTOKINE_ACTIVITY	175	PARENTAL_NON_PARENTAL	2e-05	0.000160245	920	CD4 antigen precursor	156110	NEF__DOWNREGULATES	SOLITARY	658	CEM cells stably transfected with a replication-defective provirus of HIV-1 that has a rev-splicing mutation and expresses an intact nef gene have markedly reduced cell surface expression of CD4
CYTOKINE_ACTIVITY	175	PARENTAL_NON_PARENTAL	2e-05	0.000160245	940	CD28 antigen precursor	156110	NEF__DOWNREGULATES	SOLITARY	715	HIV-1 Nef downregulates CD28, a major co-stimulatory receptor that mediates effective T-cell activation, by accelerating CD28 endocytosis via the AP-2 pathway
CYTOKINE_ACTIVITY	175	PARENTAL_NON_PARENTAL	2e-05	0.000160245	940	CD28 antigen precursor	156110	NEF__DOWNREGULATES	SOLITARY	717	HIV-1 group N and group O Nef alleles only weakly downregulate CD4, CD28, and class I and II MHC molecules
CYTOKINE_ACTIVITY	175	PARENTAL_NON_PARENTAL	2e-05	0.000160245	940	CD28 antigen precursor	156110	NEF__DOWNREGULATES	SOLITARY	713	Amino acid residues 57-59 in HIV-1 Nef interact with the cytoplasmic domain at positions 185-193 of CD28, resulting in CD28 downregulation by endocytosis via the AP-2 pathway
CYTOKINE_ACTIVITY	175	PARENTAL_NON_PARENTAL	2e-05	0.000160245	940	CD28 antigen precursor	156110	NEF__DOWNREGULATES	SOLITARY	716	HIV-1 Nef directly interacts with clathrin adaptor complexes (AP) to downregulate numerous cellular proteins, including CD4, MHC-I, LIGHT, DC-SIGN, CD28 and MHC-II, by misrouting them to the endosomal degradation compartment or the trans Golgi-network
CYTOKINE_ACTIVITY	175	PARENTAL_NON_PARENTAL	2e-05	0.000160245	3458	interferon, gamma	156110	NEF__DOWNREGULATES	SOLITARY	1934	Upon T cell activation, HIV-1 Nef expression downregulates both IL-2 and IFN-gamma production in a dose-dependent manner
CYTOKINE_ACTIVITY	175	PARENTAL_NON_PARENTAL	2e-05	0.000160245	3558	interleukin 2 precursor	156110	NEF__DOWNREGULATES	SOLITARY	1994	Upon TcR triggering with antigens, HIV-1 Nef specifically downregulates IL-2 and interferon-gamma production in human T cells
CYTOKINE_ACTIVITY	175	PARENTAL_NON_PARENTAL	2e-05	0.000160245	920	CD4 antigen precursor	155807	VPR__DOWNREGULATES	SOLITARY	519	HIV-1 Vpr downregulates the expression of surface CD4 receptors in Jurkat T cells
CYTOKINE_ACTIVITY	175	PARENTAL_NON_PARENTAL	2e-05	0.000160245	940	CD28 antigen precursor	155807	VPR__DOWNREGULATES	SOLITARY	704	HIV-1 Vpr significantly downregulates CD28 expression in infected T cells
CYTOKINE_ACTIVITY	175	PARENTAL_NON_PARENTAL	2e-05	0.000160245	3458	interferon, gamma	155807	VPR__DOWNREGULATES	SOLITARY	1907	HIV-1 Vpr inhibits interferon gamma secretion in infected T cells
CYTOKINE_ACTIVITY	175	PARENTAL_NON_PARENTAL	2e-05	0.000160245	3558	interleukin 2 precursor	155807	VPR__DOWNREGULATES	SOLITARY	1974	HIV-1 Vpr suppresses expression of IL-2 through suppression of NF-kappa B activity via the induction of I kappa B alpha
CYTOKINE_ACTIVITY	193	PARENTAL_NON_PARENTAL	0.00016	0.000788528	920	CD4 antigen precursor	155971	ENV_GP120__DOWNREGULATES	CHILD	576	Phorbol myristate acetate (PMA) pretreatment of CD4+ cells prevents subsequent HIV-1 gp120-induced downregulation of CD4 receptor molecules
CYTOKINE_ACTIVITY	193	PARENTAL_NON_PARENTAL	0.00016	0.000788528	920	CD4 antigen precursor	155971	ENV_GP120__DOWNREGULATES	CHILD	623	T-tropic HIV-1 gp120s are capable of priming phorbol ester (PMA) induced co-down-modulation of gp120 complexes with tailless CD4 by interacting with CXCR4, whereas M-tropic gp120 are not, even in the presence of CCR5
CYTOKINE_ACTIVITY	193	PARENTAL_NON_PARENTAL	0.00016	0.000788528	920	CD4 antigen precursor	155971	ENV_GP120__DOWNREGULATES	CHILD	558	HIV-1 gp120 induces the dissociation of p56lck from CD4 and the downregulation of CD4 from the cellular surface
CYTOKINE_ACTIVITY	193	PARENTAL_NON_PARENTAL	0.00016	0.000788528	920	CD4 antigen precursor	155971	ENV_GP120__DOWNREGULATES	CHILD	606	CD4 downregulation by the treatment of macrophages with HIV-1 gp120 is mediated through the induction of endogenous TNF-alpha
CYTOKINE_ACTIVITY	193	PARENTAL_NON_PARENTAL	0.00016	0.000788528	3458	interferon, gamma	155971	ENV_GP120__DOWNREGULATES	CHILD	1920	HIV-1 gp41 or gp120 synthetic peptides induce the production of interleukin (IL)-1 and tumor necrosis factor (TNF); in contrast, gp41 or gp120 synthetic peptides are able to depress the production of interferon (IFN)-alpha, IFN-gamma, and IL-2
CYTOKINE_ACTIVITY	193	PARENTAL_NON_PARENTAL	0.00016	0.000788528	3458	interferon, gamma	155971	ENV_GP120__DOWNREGULATES	CHILD	1928	Secretion of IL-2 and IFN-gamma stimulated with anti-CD3 antibodies is inhibited by HIV-1 gp120 in T cell lines
CYTOKINE_ACTIVITY	193	PARENTAL_NON_PARENTAL	0.00016	0.000788528	3558	interleukin 2 precursor	155971	ENV_GP120__DOWNREGULATES	CHILD	1984	HIV-1 gp120 and anti-CD4 antibodies induce a specific, significant decrease in the binding activity of NF-AT, NF-kappa B and AP-1, which leads to an inhibition of IL-2 production and cell proliferation
CYTOKINE_ACTIVITY	193	PARENTAL_NON_PARENTAL	0.00016	0.000788528	3558	interleukin 2 precursor	155971	ENV_GP120__DOWNREGULATES	CHILD	1980	HIV-1 gp120 exerts a dose-dependent reduction of IL-2 mRNA expression, IL-2 production, and surface IL-2 receptor expression in CD4+ lymphocytes
CYTOKINE_ACTIVITY	193	PARENTAL_NON_PARENTAL	0.00016	0.000788528	3558	interleukin 2 precursor	155971	ENV_GP120__DOWNREGULATES	CHILD	1986	Secretion of IL-2 and IFN-gamma stimulated with anti-CD3 antibodies is inhibited by HIV-1 gp120 in T cell lines
CYTOKINE_ACTIVITY	193	PARENTAL_NON_PARENTAL	0.00016	0.000788528	7124	tumor necrosis factor alpha	155971	ENV_GP120__DOWNREGULATES	CHILD	4095	HIV-1 gp120 partially inhibits the negative beta-adrenergic modulation of lipopolysaccharide-induced production of tumor necrosis factor alpha in microglial cells
CYTOKINE_ACTIVITY	193	PARENTAL_NON_PARENTAL	0.00016	0.000788528	920	CD4 antigen precursor	155971	ENV_GP120__INTERACTS_WITH	PARENT	649	CCR5- or CXCR4-tropic HIV-1 induce Indoleamine 2,3-dioxygenase (IDO) in plasmacytoid dendritic cells and this induction is inhibited by the blockade of gp120/CD4 interactions with antibodies to CD4
CYTOKINE_ACTIVITY	193	PARENTAL_NON_PARENTAL	0.00016	0.000788528	920	CD4 antigen precursor	155971	ENV_GP120__INTERACTS_WITH	PARENT	598	The third complementarity-determining region (CDR3; residues 79-96) within domain 1 of the human CD4 molecule plays a critical role in membrane fusion mediated by the interaction of CD4 with HIV-1 gp120
CYTOKINE_ACTIVITY	193	PARENTAL_NON_PARENTAL	0.00016	0.000788528	920	CD4 antigen precursor	155971	ENV_GP120__INTERACTS_WITH	PARENT	615	Contact of CD4+ T cells with HIV-1 infected or HIV-1 gp120-expressing cells induces PARP hydrolysis, which leads to the cleavage of 116 kDa PARP into two fragments
CYTOKINE_ACTIVITY	193	PARENTAL_NON_PARENTAL	0.00016	0.000788528	920	CD4 antigen precursor	155971	ENV_GP120__INTERACTS_WITH	PARENT	642	The ability of thioredoxin, a protein disulfide isomerase (PDI), to reduce the disulfide bond in CD4 is enhanced in the presence of HIV-1 gp120
CYTOKINE_ACTIVITY	193	PARENTAL_NON_PARENTAL	0.00016	0.000788528	920	CD4 antigen precursor	155971	ENV_GP120__INTERACTS_WITH	PARENT	553	Pretreatment of HIV-1 infected cells with TNF alpha augments syncytia formation mediated by the interaction of HIV-1 gp120 with cell surface CD4 molecules
CYTOKINE_ACTIVITY	193	PARENTAL_NON_PARENTAL	0.00016	0.000788528	920	CD4 antigen precursor	155971	ENV_GP120__INTERACTS_WITH	PARENT	608	Apoptosis induced by HIV-1 gp120/CD4 cross-linking in Th1 clones is inhibited by anti-CD95 or anti-CD95L neutralizing monoclonal antibodies, as well as by a specific interleukin-1 beta converting enzyme (ICE) inhibitor
CYTOKINE_ACTIVITY	193	PARENTAL_NON_PARENTAL	0.00016	0.000788528	920	CD4 antigen precursor	155971	ENV_GP120__INTERACTS_WITH	PARENT	617	The inhibition of IL-2R expression and proliferation induced by the interaction of CD4 with HIV-1 envelope glycoprotein gp120 is correlated with the inhibition of expression and activation of Janus kinase JAK3
CYTOKINE_ACTIVITY	193	PARENTAL_NON_PARENTAL	0.00016	0.000788528	920	CD4 antigen precursor	155971	ENV_GP120__INTERACTS_WITH	PARENT	644	Bile salt-stimulated lipase (BSSL), a Lewis X (LeX)-containing glycoprotein found in human milk, binds to DC-SIGN and inhibits the interaction of gp120 with CD4
CYTOKINE_ACTIVITY	193	PARENTAL_NON_PARENTAL	0.00016	0.000788528	920	CD4 antigen precursor	155971	ENV_GP120__INTERACTS_WITH	PARENT	574	12-O-tetradecanoylphorbol-13-acetate (TPA) down-modulates the expression of CD4, which is essential for syncytia formation through interaction with the HIV-1 envelope protein gp120
CYTOKINE_ACTIVITY	193	PARENTAL_NON_PARENTAL	0.00016	0.000788528	920	CD4 antigen precursor	155971	ENV_GP120__INTERACTS_WITH	PARENT	612	CD4-expressing human T cell lines induce significant and rapid conformational changes in gp120-gp41 from T cell-tropic HIV-1 strains, and little conformational changes in gp120-gp41 from macrophage-tropic HIV-1 strains
CYTOKINE_ACTIVITY	193	PARENTAL_NON_PARENTAL	0.00016	0.000788528	920	CD4 antigen precursor	155971	ENV_GP120__INTERACTS_WITH	PARENT	625	The level of HIV-1 gp120-mediated syncytium formation and infectivity is enhanced in the presence of neuraminidase (NA) and involves the interaction between gp120, CD4, and chemokine coreceptors
CYTOKINE_ACTIVITY	193	PARENTAL_NON_PARENTAL	0.00016	0.000788528	920	CD4 antigen precursor	155971	ENV_GP120__INTERACTS_WITH	PARENT	648	Expression of CD4 on Raji B cells strongly inhibits DC-SIGN-mediated HIV-1 transmission to T cells, presumably through interaction with HIV-1 gp120
CYTOKINE_ACTIVITY	193	PARENTAL_NON_PARENTAL	0.00016	0.000788528	920	CD4 antigen precursor	155971	ENV_GP120__INTERACTS_WITH	PARENT	592	Calcium ions are required for cell fusion mediated by interactions between CD4 and HIV-1 gp120/gp41; EDTA and EGTA block cell fusion in culture media containing calcium ions
CYTOKINE_ACTIVITY	193	PARENTAL_NON_PARENTAL	0.00016	0.000788528	920	CD4 antigen precursor	155971	ENV_GP120__INTERACTS_WITH	PARENT	614	Glycolipids such as galactosylceramides, sulfogalactoceramides, globotriosylceramide, and gangliosides play an important role as HIV-1 fusion cofactors following the interaction of CD4 and HIV-1 gp120
CYTOKINE_ACTIVITY	193	PARENTAL_NON_PARENTAL	0.00016	0.000788528	920	CD4 antigen precursor	155971	ENV_GP120__INTERACTS_WITH	PARENT	634	Expression of the human CD4 receptor in murine T-cells is sufficient for syncytia formation with HIV-1 envelope expressing cells and entry of MLV/HIV pseudotyped retroviral vectors, suggesting that the murine CXCR4 is a functional coreceptor
CYTOKINE_ACTIVITY	193	PARENTAL_NON_PARENTAL	0.00016	0.000788528	920	CD4 antigen precursor	155971	ENV_GP120__INTERACTS_WITH	PARENT	548	HIV-1 gp120 suppresses T and B cell activation and the expression of cytolytic activities through its interaction with CD4
CYTOKINE_ACTIVITY	193	PARENTAL_NON_PARENTAL	0.00016	0.000788528	920	CD4 antigen precursor	155971	ENV_GP120__INTERACTS_WITH	PARENT	604	HIV-1 gp120-CD4 interaction is necessary to repress HIV-1 long terminal repeat-dependent luciferase activity; the cytoplasmic domain of CD4 is found to be required for this effect to occur
CYTOKINE_ACTIVITY	193	PARENTAL_NON_PARENTAL	0.00016	0.000788528	920	CD4 antigen precursor	155971	ENV_GP120__INTERACTS_WITH	PARENT	616	CD4-p56Lck interaction is required for HIV-1 gp120-induced nuclear translocation of NF-kappaB in HeLa cells
CYTOKINE_ACTIVITY	193	PARENTAL_NON_PARENTAL	0.00016	0.000788528	920	CD4 antigen precursor	155971	ENV_GP120__INTERACTS_WITH	PARENT	643	The V3 domain of HIV-1 gp120 induces associations between CD4 and CCR5 receptors in cholesterol-rich microenvironments
CYTOKINE_ACTIVITY	193	PARENTAL_NON_PARENTAL	0.00016	0.000788528	920	CD4 antigen precursor	155971	ENV_GP120__INTERACTS_WITH	PARENT	554	Interaction of HIV-1 gp120 with cell-associated CD4 leads to the induction of IFN alpha; preincubation of cells with anti-CD4 or the presence of soluble CD4 during incubation inhibits IFN alpha induction
CYTOKINE_ACTIVITY	193	PARENTAL_NON_PARENTAL	0.00016	0.000788528	920	CD4 antigen precursor	155971	ENV_GP120__INTERACTS_WITH	PARENT	610	HIV-1 gp120 induces CD4 association with lymphocyte surface molecules CD3, CD11a, CD27, CD45RA, CD45RB, CD45RO, CD49d, CD38, CD26, CD59, CD95 and class I MHC molecules
CYTOKINE_ACTIVITY	193	PARENTAL_NON_PARENTAL	0.00016	0.000788528	920	CD4 antigen precursor	155971	ENV_GP120__INTERACTS_WITH	PARENT	618	Gross cystic disease fluid protein-15 (GCDFP-15) binds to CD4, a T-cell co-receptor involved in antigen recognition, thereby inhibiting the ability of the receptor to interact with the HIV-1 envelope protein gp120
CYTOKINE_ACTIVITY	193	PARENTAL_NON_PARENTAL	0.00016	0.000788528	920	CD4 antigen precursor	155971	ENV_GP120__INTERACTS_WITH	PARENT	647	Co-expression of CD4 and DC-SIGN in Raji cells promotes internalization and intracellular retention of HIV-1 through interaction with HIV-1 gp120
CYTOKINE_ACTIVITY	193	PARENTAL_NON_PARENTAL	0.00016	0.000788528	920	CD4 antigen precursor	155971	ENV_GP120__INTERACTS_WITH	PARENT	575	Downmodulation of the interaction between HIV-1 gp120 and CD4 by TPA is blocked by protein kinase C (PKC) inhibitors, suggesting PKC may play an important role in HIV-1 infection
CYTOKINE_ACTIVITY	193	PARENTAL_NON_PARENTAL	0.00016	0.000788528	920	CD4 antigen precursor	155971	ENV_GP120__INTERACTS_WITH	PARENT	613	HIV-1 gp120 specifically recognizes the C-terminal heparin-binding domain of fibronectin (Fn) and this binding inhibits the interaction of gp120 with soluble CD4
CYTOKINE_ACTIVITY	193	PARENTAL_NON_PARENTAL	0.00016	0.000788528	920	CD4 antigen precursor	155971	ENV_GP120__INTERACTS_WITH	PARENT	632	HIV-1 gp120 interacts with CD4 and alphavbeta3 in peripheral blood monocyte-derived macrophages; neutralizing antibodies against the alphavbeta3 integrin interfere with the coprecipitation of alphavbeta3 with an anti-gp120 antibody
CYTOKINE_ACTIVITY	193	PARENTAL_NON_PARENTAL	0.00016	0.000788528	920	CD4 antigen precursor	155971	ENV_GP120__INTERACTS_WITH	PARENT	545	HIV-1 envelope glycoproteins gp120 and gp160 directly and specifically impair the CD3/TcR-mediated activation of phospholipase C (PLC) via the CD4 molecule in uninfected T cells
CYTOKINE_ACTIVITY	193	PARENTAL_NON_PARENTAL	0.00016	0.000788528	3458	interferon, gamma	155971	ENV_GP120__INTERACTS_WITH	PARENT	1927	In the presence of HIV-1 gp120, stimulation through the CD28 pathway partially restores IL-2 and IFN-gamma production by T cell lines in response to anti-CD3 antibodies
CYTOKINE_ACTIVITY	193	PARENTAL_NON_PARENTAL	0.00016	0.000788528	3458	interferon, gamma	155971	ENV_GP120__INTERACTS_WITH	PARENT	1925	Secretion of IL-12 is found in macrophages primed with gamma interferon (IFN-gamma) and subsequently treated with gp120
CYTOKINE_ACTIVITY	193	PARENTAL_NON_PARENTAL	0.00016	0.000788528	3458	interferon, gamma	155971	ENV_GP120__INTERACTS_WITH	PARENT	1924	IFN-gamma and gp120-induced activation of Na+/H+ exchange appears to be mediated through activation of tyrosine kinase (TK), because TK inhibitors block the action of IFN-gamma and gp120
CYTOKINE_ACTIVITY	193	PARENTAL_NON_PARENTAL	0.00016	0.000788528	3558	interleukin 2 precursor	155971	ENV_GP120__INTERACTS_WITH	PARENT	1985	In the presence of HIV-1 gp120, stimulation through the CD28 pathway partially restores IL-2 and IFN-gamma production by T cell lines in response to anti-CD3 antibodies
CYTOKINE_ACTIVITY	193	PARENTAL_NON_PARENTAL	0.00016	0.000788528	7124	tumor necrosis factor alpha	155971	ENV_GP120__INTERACTS_WITH	PARENT	4090	Pretreatment of HIV-1 infected cells with TNF alpha augments syncytia formation mediated by the interaction of HIV-1 gp120 with cell surface CD4 molecules
CYTOKINE_ACTIVITY	193	PARENTAL_NON_PARENTAL	0.00016	0.000788528	7124	tumor necrosis factor alpha	155971	ENV_GP120__INTERACTS_WITH	PARENT	4098	Apoptosis of CD8+ cells is mediated by the interaction between TNF-alpha bound to the membrane of macrophages (mbTNF) and a receptor on CD8+ T cells (TNF-receptor II, or TNFRII), which is upregulated by treatment with recombinant HIV-1 gp120 or SDF-1
CYTOKINE_ACTIVITY	193	PARENTAL_NON_PARENTAL	0.00016	0.000788528	7124	tumor necrosis factor alpha	155971	ENV_GP120__INTERACTS_WITH	PARENT	4094	Treatment of HIV-1-infected monocytes with TNF-alpha increases the sensitivity of the interaction of the HIV-1 antigen gp120 with cytotoxic sera from HIV-1 infected individuals
CYTOKINE_ACTIVITY	193	PARENTAL_NON_PARENTAL	0.00016	0.000788528	7124	tumor necrosis factor alpha	155971	ENV_GP120__INTERACTS_WITH	PARENT	4100	Enhanced TNF-alpha responses are observed when peripheral blood mononuclear cells (PBMCs) are costimulated with HIV-1 gp120 and mannose-binding lectin (MBL)
CYTOKINE_ACTIVITY	193	PARENTAL_NON_PARENTAL	0.00016	0.000788528	920	CD4 antigen precursor	155971	ENV_GP160__DOWNREGULATES	SOLITARY	538	Interaction of the anchoring domain of HIV-1 gp160 with the endoplasmic reticulum membrane is responsible for gp160-mediated cell surface downregulation of CD4
CYTOKINE_ACTIVITY	193	PARENTAL_NON_PARENTAL	0.00016	0.000788528	920	CD4 antigen precursor	155971	ENV_GP160__DOWNREGULATES	SOLITARY	536	A complete disappearance of surface CD4 preceding single-cell death occurs in cell clones expressing gp160, in which a complex between CD4 and gp160 is formed and then accumulates intracellularly
CYTOKINE_ACTIVITY	193	PARENTAL_NON_PARENTAL	0.00016	0.000788528	3458	interferon, gamma	155971	ENV_GP160__DOWNREGULATES	SOLITARY	1919	Pretreatment of CD4+ cells with HIV-1 gp160 significantly reduces PHA-induced secretion of IFN-gamma and IL-2 but augments IL-4 production
CYTOKINE_ACTIVITY	193	PARENTAL_NON_PARENTAL	0.00016	0.000788528	3558	interleukin 2 precursor	155971	ENV_GP160__DOWNREGULATES	SOLITARY	1979	Pretreatment of CD4+ cells with HIV-1 gp160 significantly reduces PHA-induced secretion of IFN-gamma and IL-2 but augments IL-4 production
CYTOKINE_ACTIVITY	193	PARENTAL_NON_PARENTAL	0.00016	0.000788528	7124	tumor necrosis factor alpha	155971	ENV_GP160__DOWNREGULATES	SOLITARY	4087	Pretreatment of CD4+ T cells with HIV-1 gp160 results in marked inhibition of TNF-alpha secretion
CYTOKINE_ACTIVITY	193	PARENTAL_NON_PARENTAL	0.00016	0.000788528	7124	tumor necrosis factor alpha	155971	ENV_GP160__DOWNREGULATES	SOLITARY	4089	Pretreatment of cells with HIV-1 gp160 results in marked inhibition of tyrosine phosphorylation of p59(fyn), PLC-gamma1, ras activation, and TNF-alpha secretion in anti-CD3 mAb activated CD4+ T cells
CYTOKINE_ACTIVITY	193	PARENTAL_NON_PARENTAL	0.00016	0.000788528	920	CD4 antigen precursor	155871	TAT__UPREGULATES	SOLITARY	520	HIV-1 Tat upregulates mRNA expression and cell surface levels of CD4 antigen in Jurkat cells
CYTOKINE_ACTIVITY	193	PARENTAL_NON_PARENTAL	0.00016	0.000788528	3458	interferon, gamma	155871	TAT__UPREGULATES	SOLITARY	1910	HIV-1 Tat upregulates IFN-gamma expression by uninfected mononuclear cells
CYTOKINE_ACTIVITY	193	PARENTAL_NON_PARENTAL	0.00016	0.000788528	3558	interleukin 2 precursor	155871	TAT__UPREGULATES	SOLITARY	1976	HIV-1 Tat upregulates IL-2 expression in activated T-cells and Jurkat T-cells through activation of the IL-2 promoter, an effect involving NF-kappa B, NFAT, and cyclic nucleoside phosphodiesterase 4
CYTOKINE_ACTIVITY	193	PARENTAL_NON_PARENTAL	0.00016	0.000788528	7124	tumor necrosis factor alpha	155871	TAT__UPREGULATES	SOLITARY	4071	HIV-1 Tat upregulates tumor necrosis factor alpha (TNF-alpha) expression, an effect mediated in U937 cells through the inhibition of CD26
CYTOKINE_ACTIVITY	193	PARENTAL_NON_PARENTAL	0.00016	0.000788528	7124	tumor necrosis factor alpha	155871	TAT__UPREGULATES	SOLITARY	4074	Upregulation of TNF-alpha by HIV-1 Tat is implicated in the toxic effects of Tat, including neuronal death and astroglial dysfunction
CYTOKINE_ACTIVITY	193	PARENTAL_NON_PARENTAL	0.00016	0.000788528	7124	tumor necrosis factor alpha	155871	TAT__UPREGULATES	SOLITARY	4083	HIV-1 Tat cooperates with Puralpha, cyclin T1, and CDK9 to activate the TNFalpha promoter and upregulate TNFalpha expression
CYTOKINE_ACTIVITY	193	PARENTAL_NON_PARENTAL	0.00016	0.000788528	7124	tumor necrosis factor alpha	155871	TAT__UPREGULATES	SOLITARY	4072	Upregulation of TNF-alpha by HIV-1 Tat leads to activation of NF-kappa B, leading to NF-kappa B induced activation of the HIV-1 LTR promoter
CYTOKINE_ACTIVITY	193	PARENTAL_NON_PARENTAL	0.00016	0.000788528	7124	tumor necrosis factor alpha	155871	TAT__UPREGULATES	SOLITARY	4077	induction of TNF-alpha by HIV-1 Tat requires activation of NF-kappa B and also involves protein kinase A, tyrosine kinase, phospholipase C, protein kinase C, MAPK, and release of calcium from inositol 1,4,5-triphosphate receptor-regulated stores
CYTOKINE_ACTIVITY	196	PARENTAL_NON_PARENTAL	0.00014	0.000737258	920	CD4 antigen precursor	155971	ENV_GP120__DOWNREGULATES	CHILD	558	HIV-1 gp120 induces the dissociation of p56lck from CD4 and the downregulation of CD4 from the cellular surface
CYTOKINE_ACTIVITY	196	PARENTAL_NON_PARENTAL	0.00014	0.000737258	920	CD4 antigen precursor	155971	ENV_GP120__DOWNREGULATES	CHILD	606	CD4 downregulation by the treatment of macrophages with HIV-1 gp120 is mediated through the induction of endogenous TNF-alpha
CYTOKINE_ACTIVITY	196	PARENTAL_NON_PARENTAL	0.00014	0.000737258	920	CD4 antigen precursor	155971	ENV_GP120__DOWNREGULATES	CHILD	576	Phorbol myristate acetate (PMA) pretreatment of CD4+ cells prevents subsequent HIV-1 gp120-induced downregulation of CD4 receptor molecules
CYTOKINE_ACTIVITY	196	PARENTAL_NON_PARENTAL	0.00014	0.000737258	920	CD4 antigen precursor	155971	ENV_GP120__DOWNREGULATES	CHILD	623	T-tropic HIV-1 gp120s are capable of priming phorbol ester (PMA) induced co-down-modulation of gp120 complexes with tailless CD4 by interacting with CXCR4, whereas M-tropic gp120 are not, even in the presence of CCR5
CYTOKINE_ACTIVITY	196	PARENTAL_NON_PARENTAL	0.00014	0.000737258	3458	interferon, gamma	155971	ENV_GP120__DOWNREGULATES	CHILD	1928	Secretion of IL-2 and IFN-gamma stimulated with anti-CD3 antibodies is inhibited by HIV-1 gp120 in T cell lines
CYTOKINE_ACTIVITY	196	PARENTAL_NON_PARENTAL	0.00014	0.000737258	3458	interferon, gamma	155971	ENV_GP120__DOWNREGULATES	CHILD	1920	HIV-1 gp41 or gp120 synthetic peptides induce the production of interleukin (IL)-1 and tumor necrosis factor (TNF); in contrast, gp41 or gp120 synthetic peptides are able to depress the production of interferon (IFN)-alpha, IFN-gamma, and IL-2
CYTOKINE_ACTIVITY	196	PARENTAL_NON_PARENTAL	0.00014	0.000737258	3558	interleukin 2 precursor	155971	ENV_GP120__DOWNREGULATES	CHILD	1986	Secretion of IL-2 and IFN-gamma stimulated with anti-CD3 antibodies is inhibited by HIV-1 gp120 in T cell lines
CYTOKINE_ACTIVITY	196	PARENTAL_NON_PARENTAL	0.00014	0.000737258	3558	interleukin 2 precursor	155971	ENV_GP120__DOWNREGULATES	CHILD	1984	HIV-1 gp120 and anti-CD4 antibodies induce a specific, significant decrease in the binding activity of NF-AT, NF-kappa B and AP-1, which leads to an inhibition of IL-2 production and cell proliferation
CYTOKINE_ACTIVITY	196	PARENTAL_NON_PARENTAL	0.00014	0.000737258	3558	interleukin 2 precursor	155971	ENV_GP120__DOWNREGULATES	CHILD	1980	HIV-1 gp120 exerts a dose-dependent reduction of IL-2 mRNA expression, IL-2 production, and surface IL-2 receptor expression in CD4+ lymphocytes
CYTOKINE_ACTIVITY	196	PARENTAL_NON_PARENTAL	0.00014	0.000737258	6348	chemokine (C-C motif) ligand 3	155971	ENV_GP120__DOWNREGULATES	CHILD	3713	NK cells exposed to CXCR4-tropic HIV-1 gp120 produce lower levels of CC chemokines RANTES, MIP-1alpha, and MIP-1beta compared with that produced from untreated NK cells
CYTOKINE_ACTIVITY	196	PARENTAL_NON_PARENTAL	0.00014	0.000737258	6351	chemokine C-C motif ligand 4 isoform 1 precursor	155971	ENV_GP120__DOWNREGULATES	CHILD	3723	NK cells exposed to CXCR4-tropic HIV-1 gp120 produce lower levels of CC chemokines RANTES, MIP-1alpha, and MIP-1beta compared with that produced from untreated NK cells
CYTOKINE_ACTIVITY	196	PARENTAL_NON_PARENTAL	0.00014	0.000737258	920	CD4 antigen precursor	155971	ENV_GP120__INHIBITS	CHILD	547	HIV-1 envelope protein gp120 can specifically inhibit CD4-dependent class II MHC-restricted T cell response to Antigens
CYTOKINE_ACTIVITY	196	PARENTAL_NON_PARENTAL	0.00014	0.000737258	3458	interferon, gamma	155971	ENV_GP120__INHIBITS	CHILD	1923	Treatment of human colonic epithelial cells with recombinant gamma-interferon (rlFN gamma) induces a dose-dependent inhibition of Galactosyl ceramide (GalCer) expression on the cell surface; GalCer is a receptor for HIV-1 gp120
CYTOKINE_ACTIVITY	196	PARENTAL_NON_PARENTAL	0.00014	0.000737258	3458	interferon, gamma	155971	ENV_GP120__INHIBITS	CHILD	1929	HIV-1 gp120 inhibits natural killer (NK) cell natural cytotoxicity and this inhibition also affects the production of the proinflammatory cytokine interferon-gamma (IFN-gamma); the inhibitory activity of gp120 can be prevented by coincubation with VIP
CYTOKINE_ACTIVITY	196	PARENTAL_NON_PARENTAL	0.00014	0.000737258	3558	interleukin 2 precursor	155971	ENV_GP120__INHIBITS	CHILD	1988	IL-2-induced activation of JAK/STAT5 in human CD4+ T cells is inhibited by HIV-1 gp120 and anti-CD4 antibodies
CYTOKINE_ACTIVITY	196	PARENTAL_NON_PARENTAL	0.00014	0.000737258	3558	interleukin 2 precursor	155971	ENV_GP120__INHIBITS	CHILD	1989	CCR5- and CXCR4-tropic HIV-1 gp120 proteins suppress the ability of NK cells to proliferate in the presence of IL-2
CYTOKINE_ACTIVITY	196	PARENTAL_NON_PARENTAL	0.00014	0.000737258	6348	chemokine (C-C motif) ligand 3	155971	ENV_GP120__INHIBITS	CHILD	3707	The CCR5 chemokine receptor is required for the entry of macrophage-tropic HIV-1 into target cells; the HIV-1 gp120-CD4 complex binds CCR5, which inhibits the binding of the natural CCR5 ligands macrophage inflammatory protein (MIP)-1alpha and MIP-1beta
CYTOKINE_ACTIVITY	196	PARENTAL_NON_PARENTAL	0.00014	0.000737258	6348	chemokine (C-C motif) ligand 3	155971	ENV_GP120__INHIBITS	CHILD	3708	HIV-1 gp120 from a T-cell-tropic virus causes CD4-dependent antagonism of CXCR4 response to SDF-1alpha, whereas gp120 from macrophage-tropic viruses causes CD4-dependent antagonism of CCR5 response to MIP-1alpha
CYTOKINE_ACTIVITY	196	PARENTAL_NON_PARENTAL	0.00014	0.000737258	6351	chemokine C-C motif ligand 4 isoform 1 precursor	155971	ENV_GP120__INHIBITS	CHILD	3719	The CCR5 chemokine receptor is required for the entry of macrophage-tropic HIV-1 into target cells; the HIV-1 gp120-CD4 complex binds CCR5, which inhibits the binding of the natural CCR5 ligands macrophage inflammatory protein (MIP)-1alpha and MIP-1beta
CYTOKINE_ACTIVITY	196	PARENTAL_NON_PARENTAL	0.00014	0.000737258	920	CD4 antigen precursor	155971	ENV_GP120__INTERACTS_WITH	PARENT	644	Bile salt-stimulated lipase (BSSL), a Lewis X (LeX)-containing glycoprotein found in human milk, binds to DC-SIGN and inhibits the interaction of gp120 with CD4
CYTOKINE_ACTIVITY	196	PARENTAL_NON_PARENTAL	0.00014	0.000737258	920	CD4 antigen precursor	155971	ENV_GP120__INTERACTS_WITH	PARENT	574	12-O-tetradecanoylphorbol-13-acetate (TPA) down-modulates the expression of CD4, which is essential for syncytia formation through interaction with the HIV-1 envelope protein gp120
CYTOKINE_ACTIVITY	196	PARENTAL_NON_PARENTAL	0.00014	0.000737258	920	CD4 antigen precursor	155971	ENV_GP120__INTERACTS_WITH	PARENT	612	CD4-expressing human T cell lines induce significant and rapid conformational changes in gp120-gp41 from T cell-tropic HIV-1 strains, and little conformational changes in gp120-gp41 from macrophage-tropic HIV-1 strains
CYTOKINE_ACTIVITY	196	PARENTAL_NON_PARENTAL	0.00014	0.000737258	920	CD4 antigen precursor	155971	ENV_GP120__INTERACTS_WITH	PARENT	625	The level of HIV-1 gp120-mediated syncytium formation and infectivity is enhanced in the presence of neuraminidase (NA) and involves the interaction between gp120, CD4, and chemokine coreceptors
CYTOKINE_ACTIVITY	196	PARENTAL_NON_PARENTAL	0.00014	0.000737258	920	CD4 antigen precursor	155971	ENV_GP120__INTERACTS_WITH	PARENT	648	Expression of CD4 on Raji B cells strongly inhibits DC-SIGN-mediated HIV-1 transmission to T cells, presumably through interaction with HIV-1 gp120
CYTOKINE_ACTIVITY	196	PARENTAL_NON_PARENTAL	0.00014	0.000737258	920	CD4 antigen precursor	155971	ENV_GP120__INTERACTS_WITH	PARENT	592	Calcium ions are required for cell fusion mediated by interactions between CD4 and HIV-1 gp120/gp41; EDTA and EGTA block cell fusion in culture media containing calcium ions
CYTOKINE_ACTIVITY	196	PARENTAL_NON_PARENTAL	0.00014	0.000737258	920	CD4 antigen precursor	155971	ENV_GP120__INTERACTS_WITH	PARENT	614	Glycolipids such as galactosylceramides, sulfogalactoceramides, globotriosylceramide, and gangliosides play an important role as HIV-1 fusion cofactors following the interaction of CD4 and HIV-1 gp120
CYTOKINE_ACTIVITY	196	PARENTAL_NON_PARENTAL	0.00014	0.000737258	920	CD4 antigen precursor	155971	ENV_GP120__INTERACTS_WITH	PARENT	634	Expression of the human CD4 receptor in murine T-cells is sufficient for syncytia formation with HIV-1 envelope expressing cells and entry of MLV/HIV pseudotyped retroviral vectors, suggesting that the murine CXCR4 is a functional coreceptor
CYTOKINE_ACTIVITY	196	PARENTAL_NON_PARENTAL	0.00014	0.000737258	920	CD4 antigen precursor	155971	ENV_GP120__INTERACTS_WITH	PARENT	548	HIV-1 gp120 suppresses T and B cell activation and the expression of cytolytic activities through its interaction with CD4
CYTOKINE_ACTIVITY	196	PARENTAL_NON_PARENTAL	0.00014	0.000737258	920	CD4 antigen precursor	155971	ENV_GP120__INTERACTS_WITH	PARENT	604	HIV-1 gp120-CD4 interaction is necessary to repress HIV-1 long terminal repeat-dependent luciferase activity; the cytoplasmic domain of CD4 is found to be required for this effect to occur
CYTOKINE_ACTIVITY	196	PARENTAL_NON_PARENTAL	0.00014	0.000737258	920	CD4 antigen precursor	155971	ENV_GP120__INTERACTS_WITH	PARENT	616	CD4-p56Lck interaction is required for HIV-1 gp120-induced nuclear translocation of NF-kappaB in HeLa cells
CYTOKINE_ACTIVITY	196	PARENTAL_NON_PARENTAL	0.00014	0.000737258	920	CD4 antigen precursor	155971	ENV_GP120__INTERACTS_WITH	PARENT	643	The V3 domain of HIV-1 gp120 induces associations between CD4 and CCR5 receptors in cholesterol-rich microenvironments
CYTOKINE_ACTIVITY	196	PARENTAL_NON_PARENTAL	0.00014	0.000737258	920	CD4 antigen precursor	155971	ENV_GP120__INTERACTS_WITH	PARENT	554	Interaction of HIV-1 gp120 with cell-associated CD4 leads to the induction of IFN alpha; preincubation of cells with anti-CD4 or the presence of soluble CD4 during incubation inhibits IFN alpha induction
CYTOKINE_ACTIVITY	196	PARENTAL_NON_PARENTAL	0.00014	0.000737258	920	CD4 antigen precursor	155971	ENV_GP120__INTERACTS_WITH	PARENT	610	HIV-1 gp120 induces CD4 association with lymphocyte surface molecules CD3, CD11a, CD27, CD45RA, CD45RB, CD45RO, CD49d, CD38, CD26, CD59, CD95 and class I MHC molecules
CYTOKINE_ACTIVITY	196	PARENTAL_NON_PARENTAL	0.00014	0.000737258	920	CD4 antigen precursor	155971	ENV_GP120__INTERACTS_WITH	PARENT	618	Gross cystic disease fluid protein-15 (GCDFP-15) binds to CD4, a T-cell co-receptor involved in antigen recognition, thereby inhibiting the ability of the receptor to interact with the HIV-1 envelope protein gp120
CYTOKINE_ACTIVITY	196	PARENTAL_NON_PARENTAL	0.00014	0.000737258	920	CD4 antigen precursor	155971	ENV_GP120__INTERACTS_WITH	PARENT	647	Co-expression of CD4 and DC-SIGN in Raji cells promotes internalization and intracellular retention of HIV-1 through interaction with HIV-1 gp120
CYTOKINE_ACTIVITY	196	PARENTAL_NON_PARENTAL	0.00014	0.000737258	920	CD4 antigen precursor	155971	ENV_GP120__INTERACTS_WITH	PARENT	575	Downmodulation of the interaction between HIV-1 gp120 and CD4 by TPA is blocked by protein kinase C (PKC) inhibitors, suggesting PKC may play an important role in HIV-1 infection
CYTOKINE_ACTIVITY	196	PARENTAL_NON_PARENTAL	0.00014	0.000737258	920	CD4 antigen precursor	155971	ENV_GP120__INTERACTS_WITH	PARENT	613	HIV-1 gp120 specifically recognizes the C-terminal heparin-binding domain of fibronectin (Fn) and this binding inhibits the interaction of gp120 with soluble CD4
CYTOKINE_ACTIVITY	196	PARENTAL_NON_PARENTAL	0.00014	0.000737258	920	CD4 antigen precursor	155971	ENV_GP120__INTERACTS_WITH	PARENT	632	HIV-1 gp120 interacts with CD4 and alphavbeta3 in peripheral blood monocyte-derived macrophages; neutralizing antibodies against the alphavbeta3 integrin interfere with the coprecipitation of alphavbeta3 with an anti-gp120 antibody
CYTOKINE_ACTIVITY	196	PARENTAL_NON_PARENTAL	0.00014	0.000737258	920	CD4 antigen precursor	155971	ENV_GP120__INTERACTS_WITH	PARENT	545	HIV-1 envelope glycoproteins gp120 and gp160 directly and specifically impair the CD3/TcR-mediated activation of phospholipase C (PLC) via the CD4 molecule in uninfected T cells
CYTOKINE_ACTIVITY	196	PARENTAL_NON_PARENTAL	0.00014	0.000737258	920	CD4 antigen precursor	155971	ENV_GP120__INTERACTS_WITH	PARENT	649	CCR5- or CXCR4-tropic HIV-1 induce Indoleamine 2,3-dioxygenase (IDO) in plasmacytoid dendritic cells and this induction is inhibited by the blockade of gp120/CD4 interactions with antibodies to CD4
CYTOKINE_ACTIVITY	196	PARENTAL_NON_PARENTAL	0.00014	0.000737258	920	CD4 antigen precursor	155971	ENV_GP120__INTERACTS_WITH	PARENT	598	The third complementarity-determining region (CDR3; residues 79-96) within domain 1 of the human CD4 molecule plays a critical role in membrane fusion mediated by the interaction of CD4 with HIV-1 gp120
CYTOKINE_ACTIVITY	196	PARENTAL_NON_PARENTAL	0.00014	0.000737258	920	CD4 antigen precursor	155971	ENV_GP120__INTERACTS_WITH	PARENT	615	Contact of CD4+ T cells with HIV-1 infected or HIV-1 gp120-expressing cells induces PARP hydrolysis, which leads to the cleavage of 116 kDa PARP into two fragments
CYTOKINE_ACTIVITY	196	PARENTAL_NON_PARENTAL	0.00014	0.000737258	920	CD4 antigen precursor	155971	ENV_GP120__INTERACTS_WITH	PARENT	642	The ability of thioredoxin, a protein disulfide isomerase (PDI), to reduce the disulfide bond in CD4 is enhanced in the presence of HIV-1 gp120
CYTOKINE_ACTIVITY	196	PARENTAL_NON_PARENTAL	0.00014	0.000737258	920	CD4 antigen precursor	155971	ENV_GP120__INTERACTS_WITH	PARENT	553	Pretreatment of HIV-1 infected cells with TNF alpha augments syncytia formation mediated by the interaction of HIV-1 gp120 with cell surface CD4 molecules
CYTOKINE_ACTIVITY	196	PARENTAL_NON_PARENTAL	0.00014	0.000737258	920	CD4 antigen precursor	155971	ENV_GP120__INTERACTS_WITH	PARENT	608	Apoptosis induced by HIV-1 gp120/CD4 cross-linking in Th1 clones is inhibited by anti-CD95 or anti-CD95L neutralizing monoclonal antibodies, as well as by a specific interleukin-1 beta converting enzyme (ICE) inhibitor
CYTOKINE_ACTIVITY	196	PARENTAL_NON_PARENTAL	0.00014	0.000737258	920	CD4 antigen precursor	155971	ENV_GP120__INTERACTS_WITH	PARENT	617	The inhibition of IL-2R expression and proliferation induced by the interaction of CD4 with HIV-1 envelope glycoprotein gp120 is correlated with the inhibition of expression and activation of Janus kinase JAK3
CYTOKINE_ACTIVITY	196	PARENTAL_NON_PARENTAL	0.00014	0.000737258	3458	interferon, gamma	155971	ENV_GP120__INTERACTS_WITH	PARENT	1925	Secretion of IL-12 is found in macrophages primed with gamma interferon (IFN-gamma) and subsequently treated with gp120
CYTOKINE_ACTIVITY	196	PARENTAL_NON_PARENTAL	0.00014	0.000737258	3458	interferon, gamma	155971	ENV_GP120__INTERACTS_WITH	PARENT	1924	IFN-gamma and gp120-induced activation of Na+/H+ exchange appears to be mediated through activation of tyrosine kinase (TK), because TK inhibitors block the action of IFN-gamma and gp120
CYTOKINE_ACTIVITY	196	PARENTAL_NON_PARENTAL	0.00014	0.000737258	3458	interferon, gamma	155971	ENV_GP120__INTERACTS_WITH	PARENT	1927	In the presence of HIV-1 gp120, stimulation through the CD28 pathway partially restores IL-2 and IFN-gamma production by T cell lines in response to anti-CD3 antibodies
CYTOKINE_ACTIVITY	196	PARENTAL_NON_PARENTAL	0.00014	0.000737258	3558	interleukin 2 precursor	155971	ENV_GP120__INTERACTS_WITH	PARENT	1985	In the presence of HIV-1 gp120, stimulation through the CD28 pathway partially restores IL-2 and IFN-gamma production by T cell lines in response to anti-CD3 antibodies
CYTOKINE_ACTIVITY	196	PARENTAL_NON_PARENTAL	0.00014	0.000737258	6348	chemokine (C-C motif) ligand 3	155971	ENV_GP120__INTERACTS_WITH	PARENT	3709	The chemokine receptor CCR5 is posttranslationally modified by sulfation of its N-terminal tyrosines; sulfated tyrosines contribute to the binding of CCR5 to MIP-1 alpha, MIP-1 beta, and HIV-1 gp120/CD4 complexes and to the ability of HIV-1 to enter cells
CYTOKINE_ACTIVITY	196	PARENTAL_NON_PARENTAL	0.00014	0.000737258	6348	chemokine (C-C motif) ligand 3	155971	ENV_GP120__INTERACTS_WITH	PARENT	3711	N-formyl-methionyl-leucylphenyl-alanine binding to formyl peptide receptor (FPR) results in significant attenuation of cell responses to CCR5 ligands and in inhibition of HIV-1 gp120-mediated fusion and infection of cells expressing CD4, CCR5, and FPR
CYTOKINE_ACTIVITY	196	PARENTAL_NON_PARENTAL	0.00014	0.000737258	6348	chemokine (C-C motif) ligand 3	155971	ENV_GP120__INTERACTS_WITH	PARENT	3710	The neuroprotective action of VIP on gp120-induced neuronal cell death is attenuated by co-treatment with anti-MIP-1alpha, suggesting that the neuroprotective action of VIP is linked in part to its release of MIP-1alpha
CYTOKINE_ACTIVITY	196	PARENTAL_NON_PARENTAL	0.00014	0.000737258	6351	chemokine C-C motif ligand 4 isoform 1 precursor	155971	ENV_GP120__INTERACTS_WITH	PARENT	3721	N-formyl-methionyl-leucylphenyl-alanine binding to formyl peptide receptor (FPR) results in significant attenuation of cell responses to CCR5 ligands and in inhibition of HIV-1 gp120-mediated fusion and infection of cells expressing CD4, CCR5, and FPR
CYTOKINE_ACTIVITY	196	PARENTAL_NON_PARENTAL	0.00014	0.000737258	6351	chemokine C-C motif ligand 4 isoform 1 precursor	155971	ENV_GP120__INTERACTS_WITH	PARENT	3720	The chemokine receptor CCR5 is posttranslationally modified by sulfation of its N-terminal tyrosines; sulfated tyrosines contribute to the binding of CCR5 to MIP-1 alpha, MIP-1 beta, and HIV-1 gp120/CD4 complexes and to the ability of HIV-1 to enter cells
CYTOKINE_ACTIVITY	196	PARENTAL_NON_PARENTAL	0.00014	0.000737258	920	CD4 antigen precursor	155871	TAT__UPREGULATES	SOLITARY	520	HIV-1 Tat upregulates mRNA expression and cell surface levels of CD4 antigen in Jurkat cells
CYTOKINE_ACTIVITY	196	PARENTAL_NON_PARENTAL	0.00014	0.000737258	3458	interferon, gamma	155871	TAT__UPREGULATES	SOLITARY	1910	HIV-1 Tat upregulates IFN-gamma expression by uninfected mononuclear cells
CYTOKINE_ACTIVITY	196	PARENTAL_NON_PARENTAL	0.00014	0.000737258	3558	interleukin 2 precursor	155871	TAT__UPREGULATES	SOLITARY	1976	HIV-1 Tat upregulates IL-2 expression in activated T-cells and Jurkat T-cells through activation of the IL-2 promoter, an effect involving NF-kappa B, NFAT, and cyclic nucleoside phosphodiesterase 4
CYTOKINE_ACTIVITY	196	PARENTAL_NON_PARENTAL	0.00014	0.000737258	6348	chemokine (C-C motif) ligand 3	155871	TAT__UPREGULATES	SOLITARY	3705	HIV-1 Tat upregulates MIP-1alpha expression in microglia, MDDC, and T and B cell lines, an effect that suggests Tat plays an important role in the pathogenesis of HIV encephalitis and AIDS associated progressive multifocal leukoencephalopathy (PML)
CYTOKINE_ACTIVITY	196	PARENTAL_NON_PARENTAL	0.00014	0.000737258	6351	chemokine C-C motif ligand 4 isoform 1 precursor	155871	TAT__UPREGULATES	SOLITARY	3718	HIV-1 Tat upregulates MIP-1beta expression in microglia, monocyte-derived dendritic cells, and activated APC, an effect that may play a role in HIV encephalitis and immunosuppression of uninfected T cells
CYTOKINE_ACTIVITY	196	PARENTAL_NON_PARENTAL	0.00014	0.000737258	920	CD4 antigen precursor	155807	VPR__DOWNREGULATES	SOLITARY	519	HIV-1 Vpr downregulates the expression of surface CD4 receptors in Jurkat T cells
CYTOKINE_ACTIVITY	196	PARENTAL_NON_PARENTAL	0.00014	0.000737258	3458	interferon, gamma	155807	VPR__DOWNREGULATES	SOLITARY	1907	HIV-1 Vpr inhibits interferon gamma secretion in infected T cells
CYTOKINE_ACTIVITY	196	PARENTAL_NON_PARENTAL	0.00014	0.000737258	3558	interleukin 2 precursor	155807	VPR__DOWNREGULATES	SOLITARY	1974	HIV-1 Vpr suppresses expression of IL-2 through suppression of NF-kappa B activity via the induction of I kappa B alpha
CYTOKINE_ACTIVITY	196	PARENTAL_NON_PARENTAL	0.00014	0.000737258	6348	chemokine (C-C motif) ligand 3	155807	VPR__DOWNREGULATES	SOLITARY	3704	HIV-1 Vpr downregulates the expression of beta chemokines in primary lymphocytes and macrophage, including MIP-1 alpha, MIP-1 beta, and RANTES
CYTOKINE_ACTIVITY	196	PARENTAL_NON_PARENTAL	0.00014	0.000737258	6351	chemokine C-C motif ligand 4 isoform 1 precursor	155807	VPR__DOWNREGULATES	SOLITARY	3717	HIV-1 Vpr downregulates the expression of beta chemokines in primary lymphocytes and macrophages, including MIP-1 alpha, MIP-1 beta, and RANTES
CYTOKINE_ACTIVITY	201	PARENTAL_NON_PARENTAL	2e-05	0.000161235	920	CD4 antigen precursor	155971	ENV_GP120__DOWNREGULATES	CHILD	558	HIV-1 gp120 induces the dissociation of p56lck from CD4 and the downregulation of CD4 from the cellular surface
CYTOKINE_ACTIVITY	201	PARENTAL_NON_PARENTAL	2e-05	0.000161235	920	CD4 antigen precursor	155971	ENV_GP120__DOWNREGULATES	CHILD	606	CD4 downregulation by the treatment of macrophages with HIV-1 gp120 is mediated through the induction of endogenous TNF-alpha
CYTOKINE_ACTIVITY	201	PARENTAL_NON_PARENTAL	2e-05	0.000161235	920	CD4 antigen precursor	155971	ENV_GP120__DOWNREGULATES	CHILD	576	Phorbol myristate acetate (PMA) pretreatment of CD4+ cells prevents subsequent HIV-1 gp120-induced downregulation of CD4 receptor molecules
CYTOKINE_ACTIVITY	201	PARENTAL_NON_PARENTAL	2e-05	0.000161235	920	CD4 antigen precursor	155971	ENV_GP120__DOWNREGULATES	CHILD	623	T-tropic HIV-1 gp120s are capable of priming phorbol ester (PMA) induced co-down-modulation of gp120 complexes with tailless CD4 by interacting with CXCR4, whereas M-tropic gp120 are not, even in the presence of CCR5
CYTOKINE_ACTIVITY	201	PARENTAL_NON_PARENTAL	2e-05	0.000161235	3458	interferon, gamma	155971	ENV_GP120__DOWNREGULATES	CHILD	1928	Secretion of IL-2 and IFN-gamma stimulated with anti-CD3 antibodies is inhibited by HIV-1 gp120 in T cell lines
CYTOKINE_ACTIVITY	201	PARENTAL_NON_PARENTAL	2e-05	0.000161235	3458	interferon, gamma	155971	ENV_GP120__DOWNREGULATES	CHILD	1920	HIV-1 gp41 or gp120 synthetic peptides induce the production of interleukin (IL)-1 and tumor necrosis factor (TNF); in contrast, gp41 or gp120 synthetic peptides are able to depress the production of interferon (IFN)-alpha, IFN-gamma, and IL-2
CYTOKINE_ACTIVITY	201	PARENTAL_NON_PARENTAL	2e-05	0.000161235	3558	interleukin 2 precursor	155971	ENV_GP120__DOWNREGULATES	CHILD	1986	Secretion of IL-2 and IFN-gamma stimulated with anti-CD3 antibodies is inhibited by HIV-1 gp120 in T cell lines
CYTOKINE_ACTIVITY	201	PARENTAL_NON_PARENTAL	2e-05	0.000161235	3558	interleukin 2 precursor	155971	ENV_GP120__DOWNREGULATES	CHILD	1984	HIV-1 gp120 and anti-CD4 antibodies induce a specific, significant decrease in the binding activity of NF-AT, NF-kappa B and AP-1, which leads to an inhibition of IL-2 production and cell proliferation
CYTOKINE_ACTIVITY	201	PARENTAL_NON_PARENTAL	2e-05	0.000161235	3558	interleukin 2 precursor	155971	ENV_GP120__DOWNREGULATES	CHILD	1980	HIV-1 gp120 exerts a dose-dependent reduction of IL-2 mRNA expression, IL-2 production, and surface IL-2 receptor expression in CD4+ lymphocytes
CYTOKINE_ACTIVITY	201	PARENTAL_NON_PARENTAL	2e-05	0.000161235	6351	chemokine C-C motif ligand 4 isoform 1 precursor	155971	ENV_GP120__DOWNREGULATES	CHILD	3723	NK cells exposed to CXCR4-tropic HIV-1 gp120 produce lower levels of CC chemokines RANTES, MIP-1alpha, and MIP-1beta compared with that produced from untreated NK cells
CYTOKINE_ACTIVITY	201	PARENTAL_NON_PARENTAL	2e-05	0.000161235	920	CD4 antigen precursor	155971	ENV_GP120__INHIBITED_BY	CHILD	596	Combinations of CD4-based molecules and antibodies to HIV-1 gp120 and/or gp41 inhibit cell fusion formation mediated by the interaction of CD4 to gp120
CYTOKINE_ACTIVITY	201	PARENTAL_NON_PARENTAL	2e-05	0.000161235	920	CD4 antigen precursor	155971	ENV_GP120__INHIBITED_BY	CHILD	628	The physiological levels of cell-surface CD4 interfere with HIV-1 replication in T cells by a mechanism that inhibits HIV-1 gp120 envelope incorporation into viral membranes
CYTOKINE_ACTIVITY	201	PARENTAL_NON_PARENTAL	2e-05	0.000161235	920	CD4 antigen precursor	155971	ENV_GP120__INHIBITED_BY	CHILD	573	HIV-1 gp120 stimulates monocytes to release TNF-alpha, IL-1 beta, IL-6, and granulocyte-macrophage-CSF, and this effect can be blocked with soluble CD4
CYTOKINE_ACTIVITY	201	PARENTAL_NON_PARENTAL	2e-05	0.000161235	3458	interferon, gamma	155971	ENV_GP120__INHIBITED_BY	CHILD	1930	Induction of the receptor activator of cytokine nuclear factor kappa B ligand (RANKL) is mediated by HIV-1 gp120; the gp120-mediated induction of RANKL is blocked by interferon-gamma
CYTOKINE_ACTIVITY	201	PARENTAL_NON_PARENTAL	2e-05	0.000161235	3558	interleukin 2 precursor	155971	ENV_GP120__INHIBITED_BY	CHILD	1987	Binding of HIV-1 gp120 to CD4 downregulates Bcl-2 protein in CD4+ T lymphocytes and facilitates Fas/Fas-ligand triggered apoptosis; addition of IL-2 rescues CD4+ T cells from CD4/gp120-induced Bcl-2 downmodulation and apoptosis induction
CYTOKINE_ACTIVITY	201	PARENTAL_NON_PARENTAL	2e-05	0.000161235	3558	interleukin 2 precursor	155971	ENV_GP120__INHIBITED_BY	CHILD	1982	Proliferative responses of lymphocytes to cytomegalovirus are inhibited by relatively high concentrations (greater than or equal to 10 micrograms/ml) of recombinant HIV-1 envelope glycoprotein and this immunosuppression is completely overcome by IL2
CYTOKINE_ACTIVITY	201	PARENTAL_NON_PARENTAL	2e-05	0.000161235	6351	chemokine C-C motif ligand 4 isoform 1 precursor	155971	ENV_GP120__INHIBITED_BY	CHILD	3724	HIV-1 gp120 induced cell death is inhibited by a CCR5-mediated neuroprotective pathway that involves protein kinase Akt/PKB as an essential component and can be triggered by the CCR5 agonists MIP-1beta and RANTES
CYTOKINE_ACTIVITY	201	PARENTAL_NON_PARENTAL	2e-05	0.000161235	920	CD4 antigen precursor	155971	ENV_GP120__INHIBITS	CHILD	547	HIV-1 envelope protein gp120 can specifically inhibit CD4-dependent class II MHC-restricted T cell response to Antigens
CYTOKINE_ACTIVITY	201	PARENTAL_NON_PARENTAL	2e-05	0.000161235	3458	interferon, gamma	155971	ENV_GP120__INHIBITS	CHILD	1929	HIV-1 gp120 inhibits natural killer (NK) cell natural cytotoxicity and this inhibition also affects the production of the proinflammatory cytokine interferon-gamma (IFN-gamma); the inhibitory activity of gp120 can be prevented by coincubation with VIP
CYTOKINE_ACTIVITY	201	PARENTAL_NON_PARENTAL	2e-05	0.000161235	3458	interferon, gamma	155971	ENV_GP120__INHIBITS	CHILD	1923	Treatment of human colonic epithelial cells with recombinant gamma-interferon (rlFN gamma) induces a dose-dependent inhibition of Galactosyl ceramide (GalCer) expression on the cell surface; GalCer is a receptor for HIV-1 gp120
CYTOKINE_ACTIVITY	201	PARENTAL_NON_PARENTAL	2e-05	0.000161235	3558	interleukin 2 precursor	155971	ENV_GP120__INHIBITS	CHILD	1989	CCR5- and CXCR4-tropic HIV-1 gp120 proteins suppress the ability of NK cells to proliferate in the presence of IL-2
CYTOKINE_ACTIVITY	201	PARENTAL_NON_PARENTAL	2e-05	0.000161235	3558	interleukin 2 precursor	155971	ENV_GP120__INHIBITS	CHILD	1988	IL-2-induced activation of JAK/STAT5 in human CD4+ T cells is inhibited by HIV-1 gp120 and anti-CD4 antibodies
CYTOKINE_ACTIVITY	201	PARENTAL_NON_PARENTAL	2e-05	0.000161235	6351	chemokine C-C motif ligand 4 isoform 1 precursor	155971	ENV_GP120__INHIBITS	CHILD	3719	The CCR5 chemokine receptor is required for the entry of macrophage-tropic HIV-1 into target cells; the HIV-1 gp120-CD4 complex binds CCR5, which inhibits the binding of the natural CCR5 ligands macrophage inflammatory protein (MIP)-1alpha and MIP-1beta
CYTOKINE_ACTIVITY	201	PARENTAL_NON_PARENTAL	2e-05	0.000161235	920	CD4 antigen precursor	155971	ENV_GP120__INTERACTS_WITH	PARENT	632	HIV-1 gp120 interacts with CD4 and alphavbeta3 in peripheral blood monocyte-derived macrophages; neutralizing antibodies against the alphavbeta3 integrin interfere with the coprecipitation of alphavbeta3 with an anti-gp120 antibody
CYTOKINE_ACTIVITY	201	PARENTAL_NON_PARENTAL	2e-05	0.000161235	920	CD4 antigen precursor	155971	ENV_GP120__INTERACTS_WITH	PARENT	545	HIV-1 envelope glycoproteins gp120 and gp160 directly and specifically impair the CD3/TcR-mediated activation of phospholipase C (PLC) via the CD4 molecule in uninfected T cells
CYTOKINE_ACTIVITY	201	PARENTAL_NON_PARENTAL	2e-05	0.000161235	920	CD4 antigen precursor	155971	ENV_GP120__INTERACTS_WITH	PARENT	649	CCR5- or CXCR4-tropic HIV-1 induce Indoleamine 2,3-dioxygenase (IDO) in plasmacytoid dendritic cells and this induction is inhibited by the blockade of gp120/CD4 interactions with antibodies to CD4
CYTOKINE_ACTIVITY	201	PARENTAL_NON_PARENTAL	2e-05	0.000161235	920	CD4 antigen precursor	155971	ENV_GP120__INTERACTS_WITH	PARENT	598	The third complementarity-determining region (CDR3; residues 79-96) within domain 1 of the human CD4 molecule plays a critical role in membrane fusion mediated by the interaction of CD4 with HIV-1 gp120
CYTOKINE_ACTIVITY	201	PARENTAL_NON_PARENTAL	2e-05	0.000161235	920	CD4 antigen precursor	155971	ENV_GP120__INTERACTS_WITH	PARENT	615	Contact of CD4+ T cells with HIV-1 infected or HIV-1 gp120-expressing cells induces PARP hydrolysis, which leads to the cleavage of 116 kDa PARP into two fragments
CYTOKINE_ACTIVITY	201	PARENTAL_NON_PARENTAL	2e-05	0.000161235	920	CD4 antigen precursor	155971	ENV_GP120__INTERACTS_WITH	PARENT	642	The ability of thioredoxin, a protein disulfide isomerase (PDI), to reduce the disulfide bond in CD4 is enhanced in the presence of HIV-1 gp120
CYTOKINE_ACTIVITY	201	PARENTAL_NON_PARENTAL	2e-05	0.000161235	920	CD4 antigen precursor	155971	ENV_GP120__INTERACTS_WITH	PARENT	553	Pretreatment of HIV-1 infected cells with TNF alpha augments syncytia formation mediated by the interaction of HIV-1 gp120 with cell surface CD4 molecules
CYTOKINE_ACTIVITY	201	PARENTAL_NON_PARENTAL	2e-05	0.000161235	920	CD4 antigen precursor	155971	ENV_GP120__INTERACTS_WITH	PARENT	608	Apoptosis induced by HIV-1 gp120/CD4 cross-linking in Th1 clones is inhibited by anti-CD95 or anti-CD95L neutralizing monoclonal antibodies, as well as by a specific interleukin-1 beta converting enzyme (ICE) inhibitor
CYTOKINE_ACTIVITY	201	PARENTAL_NON_PARENTAL	2e-05	0.000161235	920	CD4 antigen precursor	155971	ENV_GP120__INTERACTS_WITH	PARENT	617	The inhibition of IL-2R expression and proliferation induced by the interaction of CD4 with HIV-1 envelope glycoprotein gp120 is correlated with the inhibition of expression and activation of Janus kinase JAK3
CYTOKINE_ACTIVITY	201	PARENTAL_NON_PARENTAL	2e-05	0.000161235	920	CD4 antigen precursor	155971	ENV_GP120__INTERACTS_WITH	PARENT	644	Bile salt-stimulated lipase (BSSL), a Lewis X (LeX)-containing glycoprotein found in human milk, binds to DC-SIGN and inhibits the interaction of gp120 with CD4
CYTOKINE_ACTIVITY	201	PARENTAL_NON_PARENTAL	2e-05	0.000161235	920	CD4 antigen precursor	155971	ENV_GP120__INTERACTS_WITH	PARENT	574	12-O-tetradecanoylphorbol-13-acetate (TPA) down-modulates the expression of CD4, which is essential for syncytia formation through interaction with the HIV-1 envelope protein gp120
CYTOKINE_ACTIVITY	201	PARENTAL_NON_PARENTAL	2e-05	0.000161235	920	CD4 antigen precursor	155971	ENV_GP120__INTERACTS_WITH	PARENT	612	CD4-expressing human T cell lines induce significant and rapid conformational changes in gp120-gp41 from T cell-tropic HIV-1 strains, and little conformational changes in gp120-gp41 from macrophage-tropic HIV-1 strains
CYTOKINE_ACTIVITY	201	PARENTAL_NON_PARENTAL	2e-05	0.000161235	920	CD4 antigen precursor	155971	ENV_GP120__INTERACTS_WITH	PARENT	625	The level of HIV-1 gp120-mediated syncytium formation and infectivity is enhanced in the presence of neuraminidase (NA) and involves the interaction between gp120, CD4, and chemokine coreceptors
CYTOKINE_ACTIVITY	201	PARENTAL_NON_PARENTAL	2e-05	0.000161235	920	CD4 antigen precursor	155971	ENV_GP120__INTERACTS_WITH	PARENT	648	Expression of CD4 on Raji B cells strongly inhibits DC-SIGN-mediated HIV-1 transmission to T cells, presumably through interaction with HIV-1 gp120
CYTOKINE_ACTIVITY	201	PARENTAL_NON_PARENTAL	2e-05	0.000161235	920	CD4 antigen precursor	155971	ENV_GP120__INTERACTS_WITH	PARENT	592	Calcium ions are required for cell fusion mediated by interactions between CD4 and HIV-1 gp120/gp41; EDTA and EGTA block cell fusion in culture media containing calcium ions
CYTOKINE_ACTIVITY	201	PARENTAL_NON_PARENTAL	2e-05	0.000161235	920	CD4 antigen precursor	155971	ENV_GP120__INTERACTS_WITH	PARENT	614	Glycolipids such as galactosylceramides, sulfogalactoceramides, globotriosylceramide, and gangliosides play an important role as HIV-1 fusion cofactors following the interaction of CD4 and HIV-1 gp120
CYTOKINE_ACTIVITY	201	PARENTAL_NON_PARENTAL	2e-05	0.000161235	920	CD4 antigen precursor	155971	ENV_GP120__INTERACTS_WITH	PARENT	634	Expression of the human CD4 receptor in murine T-cells is sufficient for syncytia formation with HIV-1 envelope expressing cells and entry of MLV/HIV pseudotyped retroviral vectors, suggesting that the murine CXCR4 is a functional coreceptor
CYTOKINE_ACTIVITY	201	PARENTAL_NON_PARENTAL	2e-05	0.000161235	920	CD4 antigen precursor	155971	ENV_GP120__INTERACTS_WITH	PARENT	548	HIV-1 gp120 suppresses T and B cell activation and the expression of cytolytic activities through its interaction with CD4
CYTOKINE_ACTIVITY	201	PARENTAL_NON_PARENTAL	2e-05	0.000161235	920	CD4 antigen precursor	155971	ENV_GP120__INTERACTS_WITH	PARENT	604	HIV-1 gp120-CD4 interaction is necessary to repress HIV-1 long terminal repeat-dependent luciferase activity; the cytoplasmic domain of CD4 is found to be required for this effect to occur
CYTOKINE_ACTIVITY	201	PARENTAL_NON_PARENTAL	2e-05	0.000161235	920	CD4 antigen precursor	155971	ENV_GP120__INTERACTS_WITH	PARENT	616	CD4-p56Lck interaction is required for HIV-1 gp120-induced nuclear translocation of NF-kappaB in HeLa cells
CYTOKINE_ACTIVITY	201	PARENTAL_NON_PARENTAL	2e-05	0.000161235	920	CD4 antigen precursor	155971	ENV_GP120__INTERACTS_WITH	PARENT	643	The V3 domain of HIV-1 gp120 induces associations between CD4 and CCR5 receptors in cholesterol-rich microenvironments
CYTOKINE_ACTIVITY	201	PARENTAL_NON_PARENTAL	2e-05	0.000161235	920	CD4 antigen precursor	155971	ENV_GP120__INTERACTS_WITH	PARENT	554	Interaction of HIV-1 gp120 with cell-associated CD4 leads to the induction of IFN alpha; preincubation of cells with anti-CD4 or the presence of soluble CD4 during incubation inhibits IFN alpha induction
CYTOKINE_ACTIVITY	201	PARENTAL_NON_PARENTAL	2e-05	0.000161235	920	CD4 antigen precursor	155971	ENV_GP120__INTERACTS_WITH	PARENT	610	HIV-1 gp120 induces CD4 association with lymphocyte surface molecules CD3, CD11a, CD27, CD45RA, CD45RB, CD45RO, CD49d, CD38, CD26, CD59, CD95 and class I MHC molecules
CYTOKINE_ACTIVITY	201	PARENTAL_NON_PARENTAL	2e-05	0.000161235	920	CD4 antigen precursor	155971	ENV_GP120__INTERACTS_WITH	PARENT	618	Gross cystic disease fluid protein-15 (GCDFP-15) binds to CD4, a T-cell co-receptor involved in antigen recognition, thereby inhibiting the ability of the receptor to interact with the HIV-1 envelope protein gp120
CYTOKINE_ACTIVITY	201	PARENTAL_NON_PARENTAL	2e-05	0.000161235	920	CD4 antigen precursor	155971	ENV_GP120__INTERACTS_WITH	PARENT	647	Co-expression of CD4 and DC-SIGN in Raji cells promotes internalization and intracellular retention of HIV-1 through interaction with HIV-1 gp120
CYTOKINE_ACTIVITY	201	PARENTAL_NON_PARENTAL	2e-05	0.000161235	920	CD4 antigen precursor	155971	ENV_GP120__INTERACTS_WITH	PARENT	575	Downmodulation of the interaction between HIV-1 gp120 and CD4 by TPA is blocked by protein kinase C (PKC) inhibitors, suggesting PKC may play an important role in HIV-1 infection
CYTOKINE_ACTIVITY	201	PARENTAL_NON_PARENTAL	2e-05	0.000161235	920	CD4 antigen precursor	155971	ENV_GP120__INTERACTS_WITH	PARENT	613	HIV-1 gp120 specifically recognizes the C-terminal heparin-binding domain of fibronectin (Fn) and this binding inhibits the interaction of gp120 with soluble CD4
CYTOKINE_ACTIVITY	201	PARENTAL_NON_PARENTAL	2e-05	0.000161235	3458	interferon, gamma	155971	ENV_GP120__INTERACTS_WITH	PARENT	1924	IFN-gamma and gp120-induced activation of Na+/H+ exchange appears to be mediated through activation of tyrosine kinase (TK), because TK inhibitors block the action of IFN-gamma and gp120
CYTOKINE_ACTIVITY	201	PARENTAL_NON_PARENTAL	2e-05	0.000161235	3458	interferon, gamma	155971	ENV_GP120__INTERACTS_WITH	PARENT	1927	In the presence of HIV-1 gp120, stimulation through the CD28 pathway partially restores IL-2 and IFN-gamma production by T cell lines in response to anti-CD3 antibodies
CYTOKINE_ACTIVITY	201	PARENTAL_NON_PARENTAL	2e-05	0.000161235	3458	interferon, gamma	155971	ENV_GP120__INTERACTS_WITH	PARENT	1925	Secretion of IL-12 is found in macrophages primed with gamma interferon (IFN-gamma) and subsequently treated with gp120
CYTOKINE_ACTIVITY	201	PARENTAL_NON_PARENTAL	2e-05	0.000161235	3558	interleukin 2 precursor	155971	ENV_GP120__INTERACTS_WITH	PARENT	1985	In the presence of HIV-1 gp120, stimulation through the CD28 pathway partially restores IL-2 and IFN-gamma production by T cell lines in response to anti-CD3 antibodies
CYTOKINE_ACTIVITY	201	PARENTAL_NON_PARENTAL	2e-05	0.000161235	6351	chemokine C-C motif ligand 4 isoform 1 precursor	155971	ENV_GP120__INTERACTS_WITH	PARENT	3721	N-formyl-methionyl-leucylphenyl-alanine binding to formyl peptide receptor (FPR) results in significant attenuation of cell responses to CCR5 ligands and in inhibition of HIV-1 gp120-mediated fusion and infection of cells expressing CD4, CCR5, and FPR
CYTOKINE_ACTIVITY	201	PARENTAL_NON_PARENTAL	2e-05	0.000161235	6351	chemokine C-C motif ligand 4 isoform 1 precursor	155971	ENV_GP120__INTERACTS_WITH	PARENT	3720	The chemokine receptor CCR5 is posttranslationally modified by sulfation of its N-terminal tyrosines; sulfated tyrosines contribute to the binding of CCR5 to MIP-1 alpha, MIP-1 beta, and HIV-1 gp120/CD4 complexes and to the ability of HIV-1 to enter cells
CYTOKINE_ACTIVITY	201	PARENTAL_NON_PARENTAL	2e-05	0.000161235	920	CD4 antigen precursor	155871	TAT__UPREGULATES	SOLITARY	520	HIV-1 Tat upregulates mRNA expression and cell surface levels of CD4 antigen in Jurkat cells
CYTOKINE_ACTIVITY	201	PARENTAL_NON_PARENTAL	2e-05	0.000161235	3458	interferon, gamma	155871	TAT__UPREGULATES	SOLITARY	1910	HIV-1 Tat upregulates IFN-gamma expression by uninfected mononuclear cells
CYTOKINE_ACTIVITY	201	PARENTAL_NON_PARENTAL	2e-05	0.000161235	3558	interleukin 2 precursor	155871	TAT__UPREGULATES	SOLITARY	1976	HIV-1 Tat upregulates IL-2 expression in activated T-cells and Jurkat T-cells through activation of the IL-2 promoter, an effect involving NF-kappa B, NFAT, and cyclic nucleoside phosphodiesterase 4
CYTOKINE_ACTIVITY	201	PARENTAL_NON_PARENTAL	2e-05	0.000161235	6351	chemokine C-C motif ligand 4 isoform 1 precursor	155871	TAT__UPREGULATES	SOLITARY	3718	HIV-1 Tat upregulates MIP-1beta expression in microglia, monocyte-derived dendritic cells, and activated APC, an effect that may play a role in HIV encephalitis and immunosuppression of uninfected T cells
CYTOKINE_ACTIVITY	201	PARENTAL_NON_PARENTAL	2e-05	0.000161235	920	CD4 antigen precursor	155807	VPR__DOWNREGULATES	SOLITARY	519	HIV-1 Vpr downregulates the expression of surface CD4 receptors in Jurkat T cells
CYTOKINE_ACTIVITY	201	PARENTAL_NON_PARENTAL	2e-05	0.000161235	3458	interferon, gamma	155807	VPR__DOWNREGULATES	SOLITARY	1907	HIV-1 Vpr inhibits interferon gamma secretion in infected T cells
CYTOKINE_ACTIVITY	201	PARENTAL_NON_PARENTAL	2e-05	0.000161235	3558	interleukin 2 precursor	155807	VPR__DOWNREGULATES	SOLITARY	1974	HIV-1 Vpr suppresses expression of IL-2 through suppression of NF-kappa B activity via the induction of I kappa B alpha
CYTOKINE_ACTIVITY	201	PARENTAL_NON_PARENTAL	2e-05	0.000161235	6351	chemokine C-C motif ligand 4 isoform 1 precursor	155807	VPR__DOWNREGULATES	SOLITARY	3717	HIV-1 Vpr downregulates the expression of beta chemokines in primary lymphocytes and macrophages, including MIP-1 alpha, MIP-1 beta, and RANTES
CYTOKINE_ACTIVITY	205	PARENTAL_NON_PARENTAL	0.00016	0.000791515	920	CD4 antigen precursor	155971	ENV_GP120__DOWNREGULATES	CHILD	576	Phorbol myristate acetate (PMA) pretreatment of CD4+ cells prevents subsequent HIV-1 gp120-induced downregulation of CD4 receptor molecules
CYTOKINE_ACTIVITY	205	PARENTAL_NON_PARENTAL	0.00016	0.000791515	920	CD4 antigen precursor	155971	ENV_GP120__DOWNREGULATES	CHILD	623	T-tropic HIV-1 gp120s are capable of priming phorbol ester (PMA) induced co-down-modulation of gp120 complexes with tailless CD4 by interacting with CXCR4, whereas M-tropic gp120 are not, even in the presence of CCR5
CYTOKINE_ACTIVITY	205	PARENTAL_NON_PARENTAL	0.00016	0.000791515	920	CD4 antigen precursor	155971	ENV_GP120__DOWNREGULATES	CHILD	558	HIV-1 gp120 induces the dissociation of p56lck from CD4 and the downregulation of CD4 from the cellular surface
CYTOKINE_ACTIVITY	205	PARENTAL_NON_PARENTAL	0.00016	0.000791515	920	CD4 antigen precursor	155971	ENV_GP120__DOWNREGULATES	CHILD	606	CD4 downregulation by the treatment of macrophages with HIV-1 gp120 is mediated through the induction of endogenous TNF-alpha
CYTOKINE_ACTIVITY	205	PARENTAL_NON_PARENTAL	0.00016	0.000791515	1234	chemokine (C-C motif) receptor 5	155971	ENV_GP120__DOWNREGULATES	CHILD	926	A synthetic peptide corresponding to amino acid residues 414-434 of HIV-1 gp120 downregulates the expression and function of chemokine receptors CCR5 and CXCR4 in monocytes by activating the 7-transmembrane G-protein-coupled receptor FPRL1/LXA4R
CYTOKINE_ACTIVITY	205	PARENTAL_NON_PARENTAL	0.00016	0.000791515	3458	interferon, gamma	155971	ENV_GP120__DOWNREGULATES	CHILD	1920	HIV-1 gp41 or gp120 synthetic peptides induce the production of interleukin (IL)-1 and tumor necrosis factor (TNF); in contrast, gp41 or gp120 synthetic peptides are able to depress the production of interferon (IFN)-alpha, IFN-gamma, and IL-2
CYTOKINE_ACTIVITY	205	PARENTAL_NON_PARENTAL	0.00016	0.000791515	3458	interferon, gamma	155971	ENV_GP120__DOWNREGULATES	CHILD	1928	Secretion of IL-2 and IFN-gamma stimulated with anti-CD3 antibodies is inhibited by HIV-1 gp120 in T cell lines
CYTOKINE_ACTIVITY	205	PARENTAL_NON_PARENTAL	0.00016	0.000791515	3558	interleukin 2 precursor	155971	ENV_GP120__DOWNREGULATES	CHILD	1980	HIV-1 gp120 exerts a dose-dependent reduction of IL-2 mRNA expression, IL-2 production, and surface IL-2 receptor expression in CD4+ lymphocytes
CYTOKINE_ACTIVITY	205	PARENTAL_NON_PARENTAL	0.00016	0.000791515	3558	interleukin 2 precursor	155971	ENV_GP120__DOWNREGULATES	CHILD	1986	Secretion of IL-2 and IFN-gamma stimulated with anti-CD3 antibodies is inhibited by HIV-1 gp120 in T cell lines
CYTOKINE_ACTIVITY	205	PARENTAL_NON_PARENTAL	0.00016	0.000791515	3558	interleukin 2 precursor	155971	ENV_GP120__DOWNREGULATES	CHILD	1984	HIV-1 gp120 and anti-CD4 antibodies induce a specific, significant decrease in the binding activity of NF-AT, NF-kappa B and AP-1, which leads to an inhibition of IL-2 production and cell proliferation
CYTOKINE_ACTIVITY	205	PARENTAL_NON_PARENTAL	0.00016	0.000791515	7852	chemokine (C-X-C motif) receptor 4 isoform b	155971	ENV_GP120__DOWNREGULATES	CHILD	4328	The proteasome inhibitors, lactacystin and epoxomicin, inhibit SDF-1alpha and gp120 protein-induced down-modulation of CXCR4 in Jurkat cells
CYTOKINE_ACTIVITY	205	PARENTAL_NON_PARENTAL	0.00016	0.000791515	7852	chemokine (C-X-C motif) receptor 4 isoform b	155971	ENV_GP120__DOWNREGULATES	CHILD	4313	A synthetic peptide corresponding to amino acid residues 414-434 of HIV-1 gp120 downregulates the expression and function of chemokine receptors CCR5 and CXCR4 in monocytes by activating the 7-transmembrane G-protein-coupled receptor FPRL1/LXA4R
CYTOKINE_ACTIVITY	205	PARENTAL_NON_PARENTAL	0.00016	0.000791515	7852	chemokine (C-X-C motif) receptor 4 isoform b	155971	ENV_GP120__DOWNREGULATES	CHILD	4310	HIV-1 gp120 inhibits monocyte response to chemokines and activation by chemoattractants by interacting with CD4 and downregulating the cell surface receptor CXCR4
CYTOKINE_ACTIVITY	205	PARENTAL_NON_PARENTAL	0.00016	0.000791515	920	CD4 antigen precursor	155971	ENV_GP120__INHIBITS	CHILD	547	HIV-1 envelope protein gp120 can specifically inhibit CD4-dependent class II MHC-restricted T cell response to Antigens
CYTOKINE_ACTIVITY	205	PARENTAL_NON_PARENTAL	0.00016	0.000791515	1234	chemokine (C-C motif) receptor 5	155971	ENV_GP120__INHIBITS	CHILD	923	HIV-1 gp120 from a T-cell-tropic virus causes CD4-dependent antagonism of CXCR4 response to SDF-1alpha, whereas gp120 from macrophage-tropic viruses causes CD4-dependent antagonism of CCR5 response to MIP-1alpha
CYTOKINE_ACTIVITY	205	PARENTAL_NON_PARENTAL	0.00016	0.000791515	3458	interferon, gamma	155971	ENV_GP120__INHIBITS	CHILD	1923	Treatment of human colonic epithelial cells with recombinant gamma-interferon (rlFN gamma) induces a dose-dependent inhibition of Galactosyl ceramide (GalCer) expression on the cell surface; GalCer is a receptor for HIV-1 gp120
CYTOKINE_ACTIVITY	205	PARENTAL_NON_PARENTAL	0.00016	0.000791515	3458	interferon, gamma	155971	ENV_GP120__INHIBITS	CHILD	1929	HIV-1 gp120 inhibits natural killer (NK) cell natural cytotoxicity and this inhibition also affects the production of the proinflammatory cytokine interferon-gamma (IFN-gamma); the inhibitory activity of gp120 can be prevented by coincubation with VIP
CYTOKINE_ACTIVITY	205	PARENTAL_NON_PARENTAL	0.00016	0.000791515	3558	interleukin 2 precursor	155971	ENV_GP120__INHIBITS	CHILD	1989	CCR5- and CXCR4-tropic HIV-1 gp120 proteins suppress the ability of NK cells to proliferate in the presence of IL-2
CYTOKINE_ACTIVITY	205	PARENTAL_NON_PARENTAL	0.00016	0.000791515	3558	interleukin 2 precursor	155971	ENV_GP120__INHIBITS	CHILD	1988	IL-2-induced activation of JAK/STAT5 in human CD4+ T cells is inhibited by HIV-1 gp120 and anti-CD4 antibodies
CYTOKINE_ACTIVITY	205	PARENTAL_NON_PARENTAL	0.00016	0.000791515	7852	chemokine (C-X-C motif) receptor 4 isoform b	155971	ENV_GP120__INHIBITS	CHILD	4305	HIV-1 gp120 from a T-cell-tropic virus causes CD4-dependent antagonism of CXCR4 response to SDF-1alpha, whereas gp120 from macrophage-tropic viruses causes CD4-dependent antagonism of CCR5 response to MIP-1alpha
CYTOKINE_ACTIVITY	205	PARENTAL_NON_PARENTAL	0.00016	0.000791515	920	CD4 antigen precursor	155971	ENV_GP120__INTERACTS_WITH	PARENT	648	Expression of CD4 on Raji B cells strongly inhibits DC-SIGN-mediated HIV-1 transmission to T cells, presumably through interaction with HIV-1 gp120
CYTOKINE_ACTIVITY	205	PARENTAL_NON_PARENTAL	0.00016	0.000791515	920	CD4 antigen precursor	155971	ENV_GP120__INTERACTS_WITH	PARENT	592	Calcium ions are required for cell fusion mediated by interactions between CD4 and HIV-1 gp120/gp41; EDTA and EGTA block cell fusion in culture media containing calcium ions
CYTOKINE_ACTIVITY	205	PARENTAL_NON_PARENTAL	0.00016	0.000791515	920	CD4 antigen precursor	155971	ENV_GP120__INTERACTS_WITH	PARENT	614	Glycolipids such as galactosylceramides, sulfogalactoceramides, globotriosylceramide, and gangliosides play an important role as HIV-1 fusion cofactors following the interaction of CD4 and HIV-1 gp120
CYTOKINE_ACTIVITY	205	PARENTAL_NON_PARENTAL	0.00016	0.000791515	920	CD4 antigen precursor	155971	ENV_GP120__INTERACTS_WITH	PARENT	634	Expression of the human CD4 receptor in murine T-cells is sufficient for syncytia formation with HIV-1 envelope expressing cells and entry of MLV/HIV pseudotyped retroviral vectors, suggesting that the murine CXCR4 is a functional coreceptor
CYTOKINE_ACTIVITY	205	PARENTAL_NON_PARENTAL	0.00016	0.000791515	920	CD4 antigen precursor	155971	ENV_GP120__INTERACTS_WITH	PARENT	548	HIV-1 gp120 suppresses T and B cell activation and the expression of cytolytic activities through its interaction with CD4
CYTOKINE_ACTIVITY	205	PARENTAL_NON_PARENTAL	0.00016	0.000791515	920	CD4 antigen precursor	155971	ENV_GP120__INTERACTS_WITH	PARENT	604	HIV-1 gp120-CD4 interaction is necessary to repress HIV-1 long terminal repeat-dependent luciferase activity; the cytoplasmic domain of CD4 is found to be required for this effect to occur
CYTOKINE_ACTIVITY	205	PARENTAL_NON_PARENTAL	0.00016	0.000791515	920	CD4 antigen precursor	155971	ENV_GP120__INTERACTS_WITH	PARENT	616	CD4-p56Lck interaction is required for HIV-1 gp120-induced nuclear translocation of NF-kappaB in HeLa cells
CYTOKINE_ACTIVITY	205	PARENTAL_NON_PARENTAL	0.00016	0.000791515	920	CD4 antigen precursor	155971	ENV_GP120__INTERACTS_WITH	PARENT	643	The V3 domain of HIV-1 gp120 induces associations between CD4 and CCR5 receptors in cholesterol-rich microenvironments
CYTOKINE_ACTIVITY	205	PARENTAL_NON_PARENTAL	0.00016	0.000791515	920	CD4 antigen precursor	155971	ENV_GP120__INTERACTS_WITH	PARENT	554	Interaction of HIV-1 gp120 with cell-associated CD4 leads to the induction of IFN alpha; preincubation of cells with anti-CD4 or the presence of soluble CD4 during incubation inhibits IFN alpha induction
CYTOKINE_ACTIVITY	205	PARENTAL_NON_PARENTAL	0.00016	0.000791515	920	CD4 antigen precursor	155971	ENV_GP120__INTERACTS_WITH	PARENT	610	HIV-1 gp120 induces CD4 association with lymphocyte surface molecules CD3, CD11a, CD27, CD45RA, CD45RB, CD45RO, CD49d, CD38, CD26, CD59, CD95 and class I MHC molecules
CYTOKINE_ACTIVITY	205	PARENTAL_NON_PARENTAL	0.00016	0.000791515	920	CD4 antigen precursor	155971	ENV_GP120__INTERACTS_WITH	PARENT	618	Gross cystic disease fluid protein-15 (GCDFP-15) binds to CD4, a T-cell co-receptor involved in antigen recognition, thereby inhibiting the ability of the receptor to interact with the HIV-1 envelope protein gp120
CYTOKINE_ACTIVITY	205	PARENTAL_NON_PARENTAL	0.00016	0.000791515	920	CD4 antigen precursor	155971	ENV_GP120__INTERACTS_WITH	PARENT	647	Co-expression of CD4 and DC-SIGN in Raji cells promotes internalization and intracellular retention of HIV-1 through interaction with HIV-1 gp120
CYTOKINE_ACTIVITY	205	PARENTAL_NON_PARENTAL	0.00016	0.000791515	920	CD4 antigen precursor	155971	ENV_GP120__INTERACTS_WITH	PARENT	575	Downmodulation of the interaction between HIV-1 gp120 and CD4 by TPA is blocked by protein kinase C (PKC) inhibitors, suggesting PKC may play an important role in HIV-1 infection
CYTOKINE_ACTIVITY	205	PARENTAL_NON_PARENTAL	0.00016	0.000791515	920	CD4 antigen precursor	155971	ENV_GP120__INTERACTS_WITH	PARENT	613	HIV-1 gp120 specifically recognizes the C-terminal heparin-binding domain of fibronectin (Fn) and this binding inhibits the interaction of gp120 with soluble CD4
CYTOKINE_ACTIVITY	205	PARENTAL_NON_PARENTAL	0.00016	0.000791515	920	CD4 antigen precursor	155971	ENV_GP120__INTERACTS_WITH	PARENT	632	HIV-1 gp120 interacts with CD4 and alphavbeta3 in peripheral blood monocyte-derived macrophages; neutralizing antibodies against the alphavbeta3 integrin interfere with the coprecipitation of alphavbeta3 with an anti-gp120 antibody
CYTOKINE_ACTIVITY	205	PARENTAL_NON_PARENTAL	0.00016	0.000791515	920	CD4 antigen precursor	155971	ENV_GP120__INTERACTS_WITH	PARENT	545	HIV-1 envelope glycoproteins gp120 and gp160 directly and specifically impair the CD3/TcR-mediated activation of phospholipase C (PLC) via the CD4 molecule in uninfected T cells
CYTOKINE_ACTIVITY	205	PARENTAL_NON_PARENTAL	0.00016	0.000791515	920	CD4 antigen precursor	155971	ENV_GP120__INTERACTS_WITH	PARENT	649	CCR5- or CXCR4-tropic HIV-1 induce Indoleamine 2,3-dioxygenase (IDO) in plasmacytoid dendritic cells and this induction is inhibited by the blockade of gp120/CD4 interactions with antibodies to CD4
CYTOKINE_ACTIVITY	205	PARENTAL_NON_PARENTAL	0.00016	0.000791515	920	CD4 antigen precursor	155971	ENV_GP120__INTERACTS_WITH	PARENT	598	The third complementarity-determining region (CDR3; residues 79-96) within domain 1 of the human CD4 molecule plays a critical role in membrane fusion mediated by the interaction of CD4 with HIV-1 gp120
CYTOKINE_ACTIVITY	205	PARENTAL_NON_PARENTAL	0.00016	0.000791515	920	CD4 antigen precursor	155971	ENV_GP120__INTERACTS_WITH	PARENT	615	Contact of CD4+ T cells with HIV-1 infected or HIV-1 gp120-expressing cells induces PARP hydrolysis, which leads to the cleavage of 116 kDa PARP into two fragments
CYTOKINE_ACTIVITY	205	PARENTAL_NON_PARENTAL	0.00016	0.000791515	920	CD4 antigen precursor	155971	ENV_GP120__INTERACTS_WITH	PARENT	642	The ability of thioredoxin, a protein disulfide isomerase (PDI), to reduce the disulfide bond in CD4 is enhanced in the presence of HIV-1 gp120
CYTOKINE_ACTIVITY	205	PARENTAL_NON_PARENTAL	0.00016	0.000791515	920	CD4 antigen precursor	155971	ENV_GP120__INTERACTS_WITH	PARENT	553	Pretreatment of HIV-1 infected cells with TNF alpha augments syncytia formation mediated by the interaction of HIV-1 gp120 with cell surface CD4 molecules
CYTOKINE_ACTIVITY	205	PARENTAL_NON_PARENTAL	0.00016	0.000791515	920	CD4 antigen precursor	155971	ENV_GP120__INTERACTS_WITH	PARENT	608	Apoptosis induced by HIV-1 gp120/CD4 cross-linking in Th1 clones is inhibited by anti-CD95 or anti-CD95L neutralizing monoclonal antibodies, as well as by a specific interleukin-1 beta converting enzyme (ICE) inhibitor
CYTOKINE_ACTIVITY	205	PARENTAL_NON_PARENTAL	0.00016	0.000791515	920	CD4 antigen precursor	155971	ENV_GP120__INTERACTS_WITH	PARENT	617	The inhibition of IL-2R expression and proliferation induced by the interaction of CD4 with HIV-1 envelope glycoprotein gp120 is correlated with the inhibition of expression and activation of Janus kinase JAK3
CYTOKINE_ACTIVITY	205	PARENTAL_NON_PARENTAL	0.00016	0.000791515	920	CD4 antigen precursor	155971	ENV_GP120__INTERACTS_WITH	PARENT	644	Bile salt-stimulated lipase (BSSL), a Lewis X (LeX)-containing glycoprotein found in human milk, binds to DC-SIGN and inhibits the interaction of gp120 with CD4
CYTOKINE_ACTIVITY	205	PARENTAL_NON_PARENTAL	0.00016	0.000791515	920	CD4 antigen precursor	155971	ENV_GP120__INTERACTS_WITH	PARENT	574	12-O-tetradecanoylphorbol-13-acetate (TPA) down-modulates the expression of CD4, which is essential for syncytia formation through interaction with the HIV-1 envelope protein gp120
CYTOKINE_ACTIVITY	205	PARENTAL_NON_PARENTAL	0.00016	0.000791515	920	CD4 antigen precursor	155971	ENV_GP120__INTERACTS_WITH	PARENT	612	CD4-expressing human T cell lines induce significant and rapid conformational changes in gp120-gp41 from T cell-tropic HIV-1 strains, and little conformational changes in gp120-gp41 from macrophage-tropic HIV-1 strains
CYTOKINE_ACTIVITY	205	PARENTAL_NON_PARENTAL	0.00016	0.000791515	920	CD4 antigen precursor	155971	ENV_GP120__INTERACTS_WITH	PARENT	625	The level of HIV-1 gp120-mediated syncytium formation and infectivity is enhanced in the presence of neuraminidase (NA) and involves the interaction between gp120, CD4, and chemokine coreceptors
CYTOKINE_ACTIVITY	205	PARENTAL_NON_PARENTAL	0.00016	0.000791515	1234	chemokine (C-C motif) receptor 5	155971	ENV_GP120__INTERACTS_WITH	PARENT	929	HIV-1 gp120 from both CCR5- and CXCR4-tropic HIV-1 strains opens calcium-activated potassium (K(Ca)), chloride, and calcium-permeant nonselective cation channels in macrophages; these signals are mediated by CCR5 and CXCR4
CYTOKINE_ACTIVITY	205	PARENTAL_NON_PARENTAL	0.00016	0.000791515	1234	chemokine (C-C motif) receptor 5	155971	ENV_GP120__INTERACTS_WITH	PARENT	932	V1, V2, and V3 domains and N-linked glycosylation sites of HIV-1 gp120 confer coreceptor tropism; loss of an N-linked glycosylation site within V3 has a major influence on the virus switching from CCR5 to CXCR4 tropism in a V3 charge-dependent manner
CYTOKINE_ACTIVITY	205	PARENTAL_NON_PARENTAL	0.00016	0.000791515	1234	chemokine (C-C motif) receptor 5	155971	ENV_GP120__INTERACTS_WITH	PARENT	937	HIV-1 gp120 and gp41-mediated virus-cell fusion is more dependent on viral core maturation for viruses bearing CXCR4-tropic gp120 than for those bearing CCR5-tropic gp120
CYTOKINE_ACTIVITY	205	PARENTAL_NON_PARENTAL	0.00016	0.000791515	1234	chemokine (C-C motif) receptor 5	155971	ENV_GP120__INTERACTS_WITH	PARENT	917	The specific amino acids 298-329 in the V3 loop of HIV-1 gp120 that determine cellular tropism also regulate chemokine coreceptor (CCR5 or CXCR4) preference for cell entry by the virus
CYTOKINE_ACTIVITY	205	PARENTAL_NON_PARENTAL	0.00016	0.000791515	1234	chemokine (C-C motif) receptor 5	155971	ENV_GP120__INTERACTS_WITH	PARENT	930	N-formyl-methionyl-leucylphenyl-alanine binding to formyl peptide receptor (FPR) results in significant attenuation of cell responses to CCR5 ligands and in inhibition of HIV-1 gp120-mediated fusion and infection of cells expressing CD4, CCR5, and FPR
CYTOKINE_ACTIVITY	205	PARENTAL_NON_PARENTAL	0.00016	0.000791515	1234	chemokine (C-C motif) receptor 5	155971	ENV_GP120__INTERACTS_WITH	PARENT	936	HIV-1 gp120 interactions with CXCR4 and CCR5 lead to the cross-desensitization of CCR6 and CCR7; this gp120-induced inhibition is strictly dependent on CXCR4 or CCR5 and lipid rafts but not on CD4 or V(H)3-expressing BCR
CYTOKINE_ACTIVITY	205	PARENTAL_NON_PARENTAL	0.00016	0.000791515	1234	chemokine (C-C motif) receptor 5	155971	ENV_GP120__INTERACTS_WITH	PARENT	942	The V3 domain of HIV-1 gp120 induces associations between CD4 and CCR5 receptors in cholesterol-rich microenvironments
CYTOKINE_ACTIVITY	205	PARENTAL_NON_PARENTAL	0.00016	0.000791515	3458	interferon, gamma	155971	ENV_GP120__INTERACTS_WITH	PARENT	1924	IFN-gamma and gp120-induced activation of Na+/H+ exchange appears to be mediated through activation of tyrosine kinase (TK), because TK inhibitors block the action of IFN-gamma and gp120
CYTOKINE_ACTIVITY	205	PARENTAL_NON_PARENTAL	0.00016	0.000791515	3458	interferon, gamma	155971	ENV_GP120__INTERACTS_WITH	PARENT	1927	In the presence of HIV-1 gp120, stimulation through the CD28 pathway partially restores IL-2 and IFN-gamma production by T cell lines in response to anti-CD3 antibodies
CYTOKINE_ACTIVITY	205	PARENTAL_NON_PARENTAL	0.00016	0.000791515	3458	interferon, gamma	155971	ENV_GP120__INTERACTS_WITH	PARENT	1925	Secretion of IL-12 is found in macrophages primed with gamma interferon (IFN-gamma) and subsequently treated with gp120
CYTOKINE_ACTIVITY	205	PARENTAL_NON_PARENTAL	0.00016	0.000791515	3558	interleukin 2 precursor	155971	ENV_GP120__INTERACTS_WITH	PARENT	1985	In the presence of HIV-1 gp120, stimulation through the CD28 pathway partially restores IL-2 and IFN-gamma production by T cell lines in response to anti-CD3 antibodies
CYTOKINE_ACTIVITY	205	PARENTAL_NON_PARENTAL	0.00016	0.000791515	7852	chemokine (C-X-C motif) receptor 4 isoform b	155971	ENV_GP120__INTERACTS_WITH	PARENT	4316	HIV-1 gp120 from both CCR5- and CXCR4-tropic HIV-1 strains opens calcium-activated potassium (K(Ca)), chloride, and calcium-permeant nonselective cation channels in macrophages; these signals are mediated by CCR5 and CXCR4
CYTOKINE_ACTIVITY	205	PARENTAL_NON_PARENTAL	0.00016	0.000791515	7852	chemokine (C-X-C motif) receptor 4 isoform b	155971	ENV_GP120__INTERACTS_WITH	PARENT	4335	Stimulation of neurons with HIV-1 gp120 or the endogenous CXCR4 agonist, SDF-1 alpha, results in inducing p53 activity and expression of the p53 pro-apoptotic target Apaf-1
CYTOKINE_ACTIVITY	205	PARENTAL_NON_PARENTAL	0.00016	0.000791515	7852	chemokine (C-X-C motif) receptor 4 isoform b	155971	ENV_GP120__INTERACTS_WITH	PARENT	4303	The specific amino acids 298-329 in the V3 loop of HIV-1 gp120 that determine cellular tropism also regulate chemokine coreceptor (CCR5 or CXCR4) preference for cell entry by the virus
CYTOKINE_ACTIVITY	205	PARENTAL_NON_PARENTAL	0.00016	0.000791515	7852	chemokine (C-X-C motif) receptor 4 isoform b	155971	ENV_GP120__INTERACTS_WITH	PARENT	4321	V1, V2, and V3 domains and N-linked glycosylation sites of HIV-1 gp120 confer coreceptor tropism; loss of an N-linked glycosylation site within V3 has a major influence on the virus switching from CCR5 to CXCR4 tropism in a V3 charge-dependent manner
CYTOKINE_ACTIVITY	205	PARENTAL_NON_PARENTAL	0.00016	0.000791515	7852	chemokine (C-X-C motif) receptor 4 isoform b	155971	ENV_GP120__INTERACTS_WITH	PARENT	4337	In T cell lines and peripheral blood mononuclear cells, HIV-1 gp120-induced apoptosis is regulated by CD45 through the induction of CD45 association with the HIV-1 coreceptor CXCR4
CYTOKINE_ACTIVITY	205	PARENTAL_NON_PARENTAL	0.00016	0.000791515	7852	chemokine (C-X-C motif) receptor 4 isoform b	155971	ENV_GP120__INTERACTS_WITH	PARENT	4307	An HIV-1 gp120 mutant with a deletion of amino acids E61 to S85 in its C1 region exhibits a strong interaction with CXCR4, although CD4 binding is undetectable
CYTOKINE_ACTIVITY	205	PARENTAL_NON_PARENTAL	0.00016	0.000791515	7852	chemokine (C-X-C motif) receptor 4 isoform b	155971	ENV_GP120__INTERACTS_WITH	PARENT	4325	Syncytial apoptosis mediated by the fusion of cells expressing HIV-1 gp120 with cells expressing the CD4/CXCR4 receptor/coreceptor complex causes phosphorylation of p53 on serine 15 and Bax upregulation
CYTOKINE_ACTIVITY	205	PARENTAL_NON_PARENTAL	0.00016	0.000791515	7852	chemokine (C-X-C motif) receptor 4 isoform b	155971	ENV_GP120__INTERACTS_WITH	PARENT	4309	The death rate of CD8+ T cells by apoptosis, which is induced by HIV-1 gp120 from CXCR4-tropic HIV strains or by the ligand of the chemokine receptor CXCR4 (SDF-1), is increased markedly during HIV infection of peripheral blood mononuclear cells
CYTOKINE_ACTIVITY	205	PARENTAL_NON_PARENTAL	0.00016	0.000791515	7852	chemokine (C-X-C motif) receptor 4 isoform b	155971	ENV_GP120__INTERACTS_WITH	PARENT	4334	HIV-1 gp120 interactions with CXCR4 and CCR5 lead to the cross-desensitization of CCR6 and CCR7; this gp120-induced inhibition is strictly dependent on CXCR4 or CCR5 and lipid rafts but not on CD4 or V(H)3-expressing BCR
CYTOKINE_ACTIVITY	205	PARENTAL_NON_PARENTAL	0.00016	0.000791515	7852	chemokine (C-X-C motif) receptor 4 isoform b	155971	ENV_GP120__INTERACTS_WITH	PARENT	4302	The first (residues 1-39) and third (residues 176-202) extracellular domains of human CXCR4 are required for the functional interaction with HIV-1 gp120; HIV-1 strains have different requirements for their interaction with CXCR4
CYTOKINE_ACTIVITY	205	PARENTAL_NON_PARENTAL	0.00016	0.000791515	7852	chemokine (C-X-C motif) receptor 4 isoform b	155971	ENV_GP120__INTERACTS_WITH	PARENT	4317	T-tropic HIV-1 gp120s are capable of priming phorbol ester (PMA) induced co-down-modulation of gp120 complexes with tailless CD4 by interacting with CXCR4, whereas M-tropic gp120 are not, even in the presence of CCR5
CYTOKINE_ACTIVITY	205	PARENTAL_NON_PARENTAL	0.00016	0.000791515	7852	chemokine (C-X-C motif) receptor 4 isoform b	155971	ENV_GP120__INTERACTS_WITH	PARENT	4336	HIV-1 gp120 and gp41-mediated virus-cell fusion is more dependent on viral core maturation for viruses bearing CXCR4-tropic gp120 than for those bearing CCR5-tropic gp120
CYTOKINE_ACTIVITY	205	PARENTAL_NON_PARENTAL	0.00016	0.000791515	7852	chemokine (C-X-C motif) receptor 4 isoform b	155971	ENV_GP120__INTERACTS_WITH	PARENT	4306	Conversion of Asp-187 to the neutral amino acid Val in the second extracellular loop of CXCR4, which is a coreceptor for dual-tropic and T-tropic strains of HIV-1, unmasked activity with M-tropic gp120 in fusion and infection experiments
CYTOKINE_ACTIVITY	205	PARENTAL_NON_PARENTAL	0.00016	0.000791515	7852	chemokine (C-X-C motif) receptor 4 isoform b	155971	ENV_GP120__INTERACTS_WITH	PARENT	4324	Binding of HIV-1 gp120 to SupT1 lymphoblastoid cells triggers association between CXCR4 and ganglioside GM3
CYTOKINE_ACTIVITY	205	PARENTAL_NON_PARENTAL	0.00016	0.000791515	7852	chemokine (C-X-C motif) receptor 4 isoform b	155971	ENV_GP120__INTERACTS_WITH	PARENT	4340	Raji-DC-SIGN cells preferentially enhance CXCR4 usage of dual-tropic HIV-1 with higher V3 charges in gp120
CYTOKINE_ACTIVITY	205	PARENTAL_NON_PARENTAL	0.00016	0.000791515	7852	chemokine (C-X-C motif) receptor 4 isoform b	155971	ENV_GP120__INTERACTS_WITH	PARENT	4308	The interaction of HIV-1 gp120 with CXCR4 is inhibited by neutralizing monoclonal antibodies that prevent the interaction of gp120 with CD4 and by antibodies specific for the gp120 V2 and V3 loops
CYTOKINE_ACTIVITY	205	PARENTAL_NON_PARENTAL	0.00016	0.000791515	7852	chemokine (C-X-C motif) receptor 4 isoform b	155971	ENV_GP120__INTERACTS_WITH	PARENT	4331	Brain-derived neurotrophic factor (BDNF) prevents HIV-1 gp120-mediated neuronal cell death by reducing the levels of CXC chemokine receptor-4 (CXCR4), a receptor that mediates HIV-1 gp120-induced apoptosis
CYTOKINE_ACTIVITY	205	PARENTAL_NON_PARENTAL	0.00016	0.000791515	7852	chemokine (C-X-C motif) receptor 4 isoform b	155971	ENV_GP120__INTERACTS_WITH	PARENT	4301	The entry of T cell-tropic HIV-1 isolates is blocked by SDF-1 or CXCR4 antagonists, which bind to CXCR4
CYTOKINE_ACTIVITY	205	PARENTAL_NON_PARENTAL	0.00016	0.000791515	920	CD4 antigen precursor	156110	NEF__DOWNREGULATES	SOLITARY	666	HIV-1 Nef mutants C142A and K158A/E160G exhibit a temperature-dependent ability to downregulate CD4
CYTOKINE_ACTIVITY	205	PARENTAL_NON_PARENTAL	0.00016	0.000791515	920	CD4 antigen precursor	156110	NEF__DOWNREGULATES	SOLITARY	683	A dileucine motif in the cytoplasmic tail of CD4 is not required for HIV-1 Nef binding in insect cells, but is essential for Nef-induced CD4 downregulation
CYTOKINE_ACTIVITY	205	PARENTAL_NON_PARENTAL	0.00016	0.000791515	920	CD4 antigen precursor	156110	NEF__DOWNREGULATES	SOLITARY	675	Overexpression of Nef-associated factor 1, Naf1, increases cell surface CD4 expression; HIV-1 Nef suppresses this activity of Naf1 to downregulate CD4 expression
CYTOKINE_ACTIVITY	205	PARENTAL_NON_PARENTAL	0.00016	0.000791515	920	CD4 antigen precursor	156110	NEF__DOWNREGULATES	SOLITARY	690	Experiments using both a recombinant HIV-1 Integrase-defective virus and a diketo acid Integrase inhibitor demonstrate that HIV-1 Nef expressed from extrachromosomal DNA (E-DNA) downregulates CD4 surface expression on primary CD4(+) T lymphocytes
CYTOKINE_ACTIVITY	205	PARENTAL_NON_PARENTAL	0.00016	0.000791515	920	CD4 antigen precursor	156110	NEF__DOWNREGULATES	SOLITARY	653	HIV-1 Nef downregulates CD4 molecules from the cell surface of T, B, peripheral blood mononuclear and monocyte/macrophage cell lines as well as non-lymphoid cell lines
CYTOKINE_ACTIVITY	205	PARENTAL_NON_PARENTAL	0.00016	0.000791515	920	CD4 antigen precursor	156110	NEF__DOWNREGULATES	SOLITARY	661	Deletion of the 19 N-terminal amino acids, including the myristoylation signal from HIV-1 Nef inhibits both MHC-I and CD4 downregulation while preserving most CTL, T-helper and B-cell epitopes
CYTOKINE_ACTIVITY	205	PARENTAL_NON_PARENTAL	0.00016	0.000791515	920	CD4 antigen precursor	156110	NEF__DOWNREGULATES	SOLITARY	670	A dileucine motif in the cytoplasmic domain of CD4 is involved in the association of CD4 with the tyrosine kinase Lck and the downregulation of CD4 by HIV-1 Nef, however Nef does not induce dissociation of Lck from CD4 in acutely HIV-infected cells
CYTOKINE_ACTIVITY	205	PARENTAL_NON_PARENTAL	0.00016	0.000791515	920	CD4 antigen precursor	156110	NEF__DOWNREGULATES	SOLITARY	685	The Nef protein from the primary virus isolate HIV-1 KS2 lacks two glutamic acid residues (EE154-5) and has a decreased ability to downregulate CD4
CYTOKINE_ACTIVITY	205	PARENTAL_NON_PARENTAL	0.00016	0.000791515	920	CD4 antigen precursor	156110	NEF__DOWNREGULATES	SOLITARY	677	CD4 downregulation by HIV-1 Nef enhances the efficiency of HIV-1 replication in both activated human primary T lymphocytes and lymphoid tissues; Nef-induced CD4 downregulation correlates with severe depletion of CD4+ T cells in lymphoid tissues
CYTOKINE_ACTIVITY	205	PARENTAL_NON_PARENTAL	0.00016	0.000791515	920	CD4 antigen precursor	156110	NEF__DOWNREGULATES	SOLITARY	693	HIV-1 Nef induces drastic and moderate downregulation of CD4 and MHC-I in resting CD4(+) T lymphocytes, respectively, but markedly upregulates cell surface levels of the MHC-II invariant chain CD74
CYTOKINE_ACTIVITY	205	PARENTAL_NON_PARENTAL	0.00016	0.000791515	920	CD4 antigen precursor	156110	NEF__DOWNREGULATES	SOLITARY	655	Mutational analysis of HIV-1 Nef shows that a membrane targeting domain (residues 2-7) and a conserved glutamic acid-rich segment (residues 60-71) are required for CD4 downregulation but not for viral infectivity enhancement
CYTOKINE_ACTIVITY	205	PARENTAL_NON_PARENTAL	0.00016	0.000791515	920	CD4 antigen precursor	156110	NEF__DOWNREGULATES	SOLITARY	663	Nef from primary isolates of HIV-1 suppresses surface CD4 expression in human and mouse T cells
CYTOKINE_ACTIVITY	205	PARENTAL_NON_PARENTAL	0.00016	0.000791515	920	CD4 antigen precursor	156110	NEF__DOWNREGULATES	SOLITARY	672	A dileucine motif in Nef is required for CD4 downregulation and for interaction with clathrin adaptor complexes AP-1 and AP-2, which are responsible for recruiting sorted proteins into clathrin-coated pits
CYTOKINE_ACTIVITY	205	PARENTAL_NON_PARENTAL	0.00016	0.000791515	920	CD4 antigen precursor	156110	NEF__DOWNREGULATES	SOLITARY	687	HIV-1 group N and group O Nef alleles only weakly downregulate CD4, CD28, and class I and II MHC molecules
CYTOKINE_ACTIVITY	205	PARENTAL_NON_PARENTAL	0.00016	0.000791515	920	CD4 antigen precursor	156110	NEF__DOWNREGULATES	SOLITARY	680	HIV-1 Nef downregulates CD4 in Jurkat cells in a concentration-dependent manner
CYTOKINE_ACTIVITY	205	PARENTAL_NON_PARENTAL	0.00016	0.000791515	920	CD4 antigen precursor	156110	NEF__DOWNREGULATES	SOLITARY	657	HIV-1 Nef-mediated downregulation of CD4 is induced by an accelerated dissociation of the T-cell tyrosine kinase Lck and CD4, and a decrease in the half-life of CD4
CYTOKINE_ACTIVITY	205	PARENTAL_NON_PARENTAL	0.00016	0.000791515	920	CD4 antigen precursor	156110	NEF__DOWNREGULATES	SOLITARY	665	CD4 is downregulated by nef alleles isolated from peripheral blood leukocytes of HIV-1-infected individuals; Nef proteins with point mutations at positions Gly2, Asp36, Cys122, and Val148 exhibit different levels of CD4 downregulation
CYTOKINE_ACTIVITY	205	PARENTAL_NON_PARENTAL	0.00016	0.000791515	920	CD4 antigen precursor	156110	NEF__DOWNREGULATES	SOLITARY	674	Two distinct regions within HIV-1 Nef, amino acid residues 96-144 and 175-186, are required for CD4 downregulation in cells
CYTOKINE_ACTIVITY	205	PARENTAL_NON_PARENTAL	0.00016	0.000791515	920	CD4 antigen precursor	156110	NEF__DOWNREGULATES	SOLITARY	689	PMA treatment of T cells expressing HIV-1 Nef, which downregulates CD4, restores cell surface CD4 up to 35%; mutations in the phosphorylation sites of the CD4 cytoplasmic tail (Ser408 and Ser415) abolish this effect of PMA
CYTOKINE_ACTIVITY	205	PARENTAL_NON_PARENTAL	0.00016	0.000791515	920	CD4 antigen precursor	156110	NEF__DOWNREGULATES	SOLITARY	660	HIV-1 Nef downregulates cell surface expression of CD4 in CEM Nef+ cells by promoting the accumulation of CD4 in an acidic early endosome
CYTOKINE_ACTIVITY	205	PARENTAL_NON_PARENTAL	0.00016	0.000791515	920	CD4 antigen precursor	156110	NEF__DOWNREGULATES	SOLITARY	669	HIV-1 Nef downregulates CD4 rapidly during the early phase of virus infection, whereas HIV-1 Vpu and Env function late in the infection; in primary cells, down-modulation of CD4 has a stronger dependence on Nef function for reducing cell surface CD4
CYTOKINE_ACTIVITY	205	PARENTAL_NON_PARENTAL	0.00016	0.000791515	920	CD4 antigen precursor	156110	NEF__DOWNREGULATES	SOLITARY	684	Expression of HIV-1 Nef in human monocyte-derived dendritic cells using an adenovirus based delivery system decreases CD4 levels, but has no effect on class I MHC
CYTOKINE_ACTIVITY	205	PARENTAL_NON_PARENTAL	0.00016	0.000791515	920	CD4 antigen precursor	156110	NEF__DOWNREGULATES	SOLITARY	676	High levels of CD4 on the surface of an HIV-1 producing cell block viral infectivity by interfering with incorporation of HIV-1 envelope into the virion; HIV-1 Nef and Vpu inhibit this block by downregulating CD4 from the cell surface
CYTOKINE_ACTIVITY	205	PARENTAL_NON_PARENTAL	0.00016	0.000791515	920	CD4 antigen precursor	156110	NEF__DOWNREGULATES	SOLITARY	692	HIV-1 Nef-mediated CD4 downregulation is profoundly inhibited by the synergistic effect of Eps15DIII, a dominant negative mutant of Eps involved in endocytosis and RNA interference of AP-2 expression
CYTOKINE_ACTIVITY	205	PARENTAL_NON_PARENTAL	0.00016	0.000791515	920	CD4 antigen precursor	156110	NEF__DOWNREGULATES	SOLITARY	654	CD4 downregulation by HIV-1 Nef is independent of the level of CD4 mRNA expressed in cells and of the level of CD4 serine phosphorylation
CYTOKINE_ACTIVITY	205	PARENTAL_NON_PARENTAL	0.00016	0.000791515	920	CD4 antigen precursor	156110	NEF__DOWNREGULATES	SOLITARY	662	In adult HIV-1 Nef transgenic mice, CD4 downregulation is found in CD4- and CD8-double positive thymocytes; co-localization of CD4 with a Golgi-specific marker indicates Nef interferes with CD4 intracellular trafficking
CYTOKINE_ACTIVITY	205	PARENTAL_NON_PARENTAL	0.00016	0.000791515	920	CD4 antigen precursor	156110	NEF__DOWNREGULATES	SOLITARY	671	HIV-1 Nef downregulates CD4 expression on the surface of Jurkat cells and blocks the CD3 signaling pathway; mutations at amino acids 174 and 175 reduce the ability of Nef to downregulate CD4 expression
CYTOKINE_ACTIVITY	205	PARENTAL_NON_PARENTAL	0.00016	0.000791515	920	CD4 antigen precursor	156110	NEF__DOWNREGULATES	SOLITARY	686	HIV-1 expressing Nef proteins defective in CD4 downregulation activity retain wild-type levels of infectivity in single-round assays, but exhibit delayed replication kinetics and lower titers compared to the wild-type virus in monocyte-derived macrophages
CYTOKINE_ACTIVITY	205	PARENTAL_NON_PARENTAL	0.00016	0.000791515	920	CD4 antigen precursor	156110	NEF__DOWNREGULATES	SOLITARY	678	The functional ability of HIV-1 Nef to downregulate CD4, but not MHC class I, is associated with Nef-mediated enhancement of HIV-1 pathogenicity in severe combined immunodeficiency (SCID) mice implanted with human fetal thymus and liver
CYTOKINE_ACTIVITY	205	PARENTAL_NON_PARENTAL	0.00016	0.000791515	920	CD4 antigen precursor	156110	NEF__DOWNREGULATES	SOLITARY	694	CD4 and MHC-1 downregulation are highly conserved in primary HIV-1 Nef alleles from brain and lymphoid tissues, but Pak2 activation is highly variable
CYTOKINE_ACTIVITY	205	PARENTAL_NON_PARENTAL	0.00016	0.000791515	920	CD4 antigen precursor	156110	NEF__DOWNREGULATES	SOLITARY	656	A dileucine motif in the CD4 cytoplasmic domain is required for its downregulation by HIV-1 Nef; cysteine residues in the cytoplasmic domain of CD4 are essential for the binding of Lck but are not required for Nef-induced downregulation
CYTOKINE_ACTIVITY	205	PARENTAL_NON_PARENTAL	0.00016	0.000791515	920	CD4 antigen precursor	156110	NEF__DOWNREGULATES	SOLITARY	664	Transduction of the HIV-1 nef gene into murine cells expressing human, chimpanzee, or murine CD4 induces cell surface downregulation of all three molecules; the cytoplasmic domain of CD4 is required for its downregulation by Nef
CYTOKINE_ACTIVITY	205	PARENTAL_NON_PARENTAL	0.00016	0.000791515	920	CD4 antigen precursor	156110	NEF__DOWNREGULATES	SOLITARY	673	An isoleucine residue at position 410 and two leucine residues at positions 413 and 414 in CD4 are required for HIV-1 Nef-mediated CD4 downregulation in cells
CYTOKINE_ACTIVITY	205	PARENTAL_NON_PARENTAL	0.00016	0.000791515	920	CD4 antigen precursor	156110	NEF__DOWNREGULATES	SOLITARY	688	HIV-1 Nef forms a ternary complex with ARF1 and beta-COP in endosomes, which facilitates Nef-induced downregulation and transport of CD4 to acidic late-endosomal compartments
CYTOKINE_ACTIVITY	205	PARENTAL_NON_PARENTAL	0.00016	0.000791515	920	CD4 antigen precursor	156110	NEF__DOWNREGULATES	SOLITARY	681	The HIV-1 Nef mutant F12-HIVNef, containing three rare amino acid substitutions, G(140)E, V(153)L and E(177)G, represses Nef-induced accelerated rates of CD4 internalization and p62NAK activation
CYTOKINE_ACTIVITY	205	PARENTAL_NON_PARENTAL	0.00016	0.000791515	920	CD4 antigen precursor	156110	NEF__DOWNREGULATES	SOLITARY	658	CEM cells stably transfected with a replication-defective provirus of HIV-1 that has a rev-splicing mutation and expresses an intact nef gene have markedly reduced cell surface expression of CD4
CYTOKINE_ACTIVITY	205	PARENTAL_NON_PARENTAL	0.00016	0.000791515	1234	chemokine (C-C motif) receptor 5	156110	NEF__DOWNREGULATES	SOLITARY	950	SH3 (PxxP motif) and PACS (E4) interaction surfaces as well as the myristoylation site (G2) in HIV-1 Nef are required for Nef-mediated downregulation of CCR5
CYTOKINE_ACTIVITY	205	PARENTAL_NON_PARENTAL	0.00016	0.000791515	1234	chemokine (C-C motif) receptor 5	156110	NEF__DOWNREGULATES	SOLITARY	949	HIV-1 Nef downregulates cell-surface levels of CCR5 in CHO cells expressing human CCR5; the Nef-induced downregulation of CCR5 is as efficient as the downregulation induced by the natural beta-chemokine ligand RANTES
CYTOKINE_ACTIVITY	205	PARENTAL_NON_PARENTAL	0.00016	0.000791515	3458	interferon, gamma	156110	NEF__DOWNREGULATES	SOLITARY	1934	Upon T cell activation, HIV-1 Nef expression downregulates both IL-2 and IFN-gamma production in a dose-dependent manner
CYTOKINE_ACTIVITY	205	PARENTAL_NON_PARENTAL	0.00016	0.000791515	3558	interleukin 2 precursor	156110	NEF__DOWNREGULATES	SOLITARY	1994	Upon TcR triggering with antigens, HIV-1 Nef specifically downregulates IL-2 and interferon-gamma production in human T cells
CYTOKINE_ACTIVITY	205	PARENTAL_NON_PARENTAL	0.00016	0.000791515	7852	chemokine (C-X-C motif) receptor 4 isoform b	156110	NEF__DOWNREGULATES	SOLITARY	4349	HIV-1 Nef downregulates the second major HIV-1 coreceptor, CXCR4, from the surface of HIV-infected primary CD4 T lymphocytes with efficiencies comparable to the natural CXCR4 ligand, stromal cell-derived factor-1 alpha
CYTOKINE_ACTIVITY	205	PARENTAL_NON_PARENTAL	0.00016	0.000791515	920	CD4 antigen precursor	155871	TAT__UPREGULATES	SOLITARY	520	HIV-1 Tat upregulates mRNA expression and cell surface levels of CD4 antigen in Jurkat cells
CYTOKINE_ACTIVITY	205	PARENTAL_NON_PARENTAL	0.00016	0.000791515	1234	chemokine (C-C motif) receptor 5	155871	TAT__UPREGULATES	SOLITARY	911	HIV-1 Tat upregulates CCR5 expression on monocytes/macrophages but not on lymphocytes, indicating a role for Tat in HIV-1 pathogenesis and in promoting the infection of monocytes/macrophages.
CYTOKINE_ACTIVITY	205	PARENTAL_NON_PARENTAL	0.00016	0.000791515	1234	chemokine (C-C motif) receptor 5	155871	TAT__UPREGULATES	SOLITARY	912	HIV-1 Tat is associated with upregulation of CCR5 and MIP-1alpha expression in nodular lesions found in HIV encephalopathy and progressive multifocal leukoencephalopathy (PML), indicating a role for Tat in HIV-1 pathogenesis
CYTOKINE_ACTIVITY	205	PARENTAL_NON_PARENTAL	0.00016	0.000791515	3458	interferon, gamma	155871	TAT__UPREGULATES	SOLITARY	1910	HIV-1 Tat upregulates IFN-gamma expression by uninfected mononuclear cells
CYTOKINE_ACTIVITY	205	PARENTAL_NON_PARENTAL	0.00016	0.000791515	3558	interleukin 2 precursor	155871	TAT__UPREGULATES	SOLITARY	1976	HIV-1 Tat upregulates IL-2 expression in activated T-cells and Jurkat T-cells through activation of the IL-2 promoter, an effect involving NF-kappa B, NFAT, and cyclic nucleoside phosphodiesterase 4
CYTOKINE_ACTIVITY	205	PARENTAL_NON_PARENTAL	0.00016	0.000791515	7852	chemokine (C-X-C motif) receptor 4 isoform b	155871	TAT__UPREGULATES	SOLITARY	4297	HIV-1 Tat upregulates CXCR4 expression on lymphocytes, monocytes/macrophages and erythroid cells, indicating a role for Tat in HIV-1 pathogenesis and in promoting the infectivity of HIV-1
CYTOKINE_ACTIVITY	206	PARENTAL_NON_PARENTAL	2e-05	0.000162236	920	CD4 antigen precursor	155971	ENV_GP120__DOWNREGULATES	CHILD	558	HIV-1 gp120 induces the dissociation of p56lck from CD4 and the downregulation of CD4 from the cellular surface
CYTOKINE_ACTIVITY	206	PARENTAL_NON_PARENTAL	2e-05	0.000162236	920	CD4 antigen precursor	155971	ENV_GP120__DOWNREGULATES	CHILD	606	CD4 downregulation by the treatment of macrophages with HIV-1 gp120 is mediated through the induction of endogenous TNF-alpha
CYTOKINE_ACTIVITY	206	PARENTAL_NON_PARENTAL	2e-05	0.000162236	920	CD4 antigen precursor	155971	ENV_GP120__DOWNREGULATES	CHILD	576	Phorbol myristate acetate (PMA) pretreatment of CD4+ cells prevents subsequent HIV-1 gp120-induced downregulation of CD4 receptor molecules
CYTOKINE_ACTIVITY	206	PARENTAL_NON_PARENTAL	2e-05	0.000162236	920	CD4 antigen precursor	155971	ENV_GP120__DOWNREGULATES	CHILD	623	T-tropic HIV-1 gp120s are capable of priming phorbol ester (PMA) induced co-down-modulation of gp120 complexes with tailless CD4 by interacting with CXCR4, whereas M-tropic gp120 are not, even in the presence of CCR5
CYTOKINE_ACTIVITY	206	PARENTAL_NON_PARENTAL	2e-05	0.000162236	1234	chemokine (C-C motif) receptor 5	155971	ENV_GP120__DOWNREGULATES	CHILD	926	A synthetic peptide corresponding to amino acid residues 414-434 of HIV-1 gp120 downregulates the expression and function of chemokine receptors CCR5 and CXCR4 in monocytes by activating the 7-transmembrane G-protein-coupled receptor FPRL1/LXA4R
CYTOKINE_ACTIVITY	206	PARENTAL_NON_PARENTAL	2e-05	0.000162236	3458	interferon, gamma	155971	ENV_GP120__DOWNREGULATES	CHILD	1928	Secretion of IL-2 and IFN-gamma stimulated with anti-CD3 antibodies is inhibited by HIV-1 gp120 in T cell lines
CYTOKINE_ACTIVITY	206	PARENTAL_NON_PARENTAL	2e-05	0.000162236	3458	interferon, gamma	155971	ENV_GP120__DOWNREGULATES	CHILD	1920	HIV-1 gp41 or gp120 synthetic peptides induce the production of interleukin (IL)-1 and tumor necrosis factor (TNF); in contrast, gp41 or gp120 synthetic peptides are able to depress the production of interferon (IFN)-alpha, IFN-gamma, and IL-2
CYTOKINE_ACTIVITY	206	PARENTAL_NON_PARENTAL	2e-05	0.000162236	7852	chemokine (C-X-C motif) receptor 4 isoform b	155971	ENV_GP120__DOWNREGULATES	CHILD	4313	A synthetic peptide corresponding to amino acid residues 414-434 of HIV-1 gp120 downregulates the expression and function of chemokine receptors CCR5 and CXCR4 in monocytes by activating the 7-transmembrane G-protein-coupled receptor FPRL1/LXA4R
CYTOKINE_ACTIVITY	206	PARENTAL_NON_PARENTAL	2e-05	0.000162236	7852	chemokine (C-X-C motif) receptor 4 isoform b	155971	ENV_GP120__DOWNREGULATES	CHILD	4310	HIV-1 gp120 inhibits monocyte response to chemokines and activation by chemoattractants by interacting with CD4 and downregulating the cell surface receptor CXCR4
CYTOKINE_ACTIVITY	206	PARENTAL_NON_PARENTAL	2e-05	0.000162236	7852	chemokine (C-X-C motif) receptor 4 isoform b	155971	ENV_GP120__DOWNREGULATES	CHILD	4328	The proteasome inhibitors, lactacystin and epoxomicin, inhibit SDF-1alpha and gp120 protein-induced down-modulation of CXCR4 in Jurkat cells
CYTOKINE_ACTIVITY	206	PARENTAL_NON_PARENTAL	2e-05	0.000162236	920	CD4 antigen precursor	155971	ENV_GP120__INHIBITS	CHILD	547	HIV-1 envelope protein gp120 can specifically inhibit CD4-dependent class II MHC-restricted T cell response to Antigens
CYTOKINE_ACTIVITY	206	PARENTAL_NON_PARENTAL	2e-05	0.000162236	1234	chemokine (C-C motif) receptor 5	155971	ENV_GP120__INHIBITS	CHILD	923	HIV-1 gp120 from a T-cell-tropic virus causes CD4-dependent antagonism of CXCR4 response to SDF-1alpha, whereas gp120 from macrophage-tropic viruses causes CD4-dependent antagonism of CCR5 response to MIP-1alpha
CYTOKINE_ACTIVITY	206	PARENTAL_NON_PARENTAL	2e-05	0.000162236	3458	interferon, gamma	155971	ENV_GP120__INHIBITS	CHILD	1923	Treatment of human colonic epithelial cells with recombinant gamma-interferon (rlFN gamma) induces a dose-dependent inhibition of Galactosyl ceramide (GalCer) expression on the cell surface; GalCer is a receptor for HIV-1 gp120
CYTOKINE_ACTIVITY	206	PARENTAL_NON_PARENTAL	2e-05	0.000162236	3458	interferon, gamma	155971	ENV_GP120__INHIBITS	CHILD	1929	HIV-1 gp120 inhibits natural killer (NK) cell natural cytotoxicity and this inhibition also affects the production of the proinflammatory cytokine interferon-gamma (IFN-gamma); the inhibitory activity of gp120 can be prevented by coincubation with VIP
CYTOKINE_ACTIVITY	206	PARENTAL_NON_PARENTAL	2e-05	0.000162236	7852	chemokine (C-X-C motif) receptor 4 isoform b	155971	ENV_GP120__INHIBITS	CHILD	4305	HIV-1 gp120 from a T-cell-tropic virus causes CD4-dependent antagonism of CXCR4 response to SDF-1alpha, whereas gp120 from macrophage-tropic viruses causes CD4-dependent antagonism of CCR5 response to MIP-1alpha
CYTOKINE_ACTIVITY	206	PARENTAL_NON_PARENTAL	2e-05	0.000162236	920	CD4 antigen precursor	155971	ENV_GP120__INTERACTS_WITH	PARENT	548	HIV-1 gp120 suppresses T and B cell activation and the expression of cytolytic activities through its interaction with CD4
CYTOKINE_ACTIVITY	206	PARENTAL_NON_PARENTAL	2e-05	0.000162236	920	CD4 antigen precursor	155971	ENV_GP120__INTERACTS_WITH	PARENT	615	Contact of CD4+ T cells with HIV-1 infected or HIV-1 gp120-expressing cells induces PARP hydrolysis, which leads to the cleavage of 116 kDa PARP into two fragments
CYTOKINE_ACTIVITY	206	PARENTAL_NON_PARENTAL	2e-05	0.000162236	920	CD4 antigen precursor	155971	ENV_GP120__INTERACTS_WITH	PARENT	604	HIV-1 gp120-CD4 interaction is necessary to repress HIV-1 long terminal repeat-dependent luciferase activity; the cytoplasmic domain of CD4 is found to be required for this effect to occur
CYTOKINE_ACTIVITY	206	PARENTAL_NON_PARENTAL	2e-05	0.000162236	920	CD4 antigen precursor	155971	ENV_GP120__INTERACTS_WITH	PARENT	642	The ability of thioredoxin, a protein disulfide isomerase (PDI), to reduce the disulfide bond in CD4 is enhanced in the presence of HIV-1 gp120
CYTOKINE_ACTIVITY	206	PARENTAL_NON_PARENTAL	2e-05	0.000162236	920	CD4 antigen precursor	155971	ENV_GP120__INTERACTS_WITH	PARENT	554	Interaction of HIV-1 gp120 with cell-associated CD4 leads to the induction of IFN alpha; preincubation of cells with anti-CD4 or the presence of soluble CD4 during incubation inhibits IFN alpha induction
CYTOKINE_ACTIVITY	206	PARENTAL_NON_PARENTAL	2e-05	0.000162236	920	CD4 antigen precursor	155971	ENV_GP120__INTERACTS_WITH	PARENT	617	The inhibition of IL-2R expression and proliferation induced by the interaction of CD4 with HIV-1 envelope glycoprotein gp120 is correlated with the inhibition of expression and activation of Janus kinase JAK3
CYTOKINE_ACTIVITY	206	PARENTAL_NON_PARENTAL	2e-05	0.000162236	920	CD4 antigen precursor	155971	ENV_GP120__INTERACTS_WITH	PARENT	610	HIV-1 gp120 induces CD4 association with lymphocyte surface molecules CD3, CD11a, CD27, CD45RA, CD45RB, CD45RO, CD49d, CD38, CD26, CD59, CD95 and class I MHC molecules
CYTOKINE_ACTIVITY	206	PARENTAL_NON_PARENTAL	2e-05	0.000162236	920	CD4 antigen precursor	155971	ENV_GP120__INTERACTS_WITH	PARENT	644	Bile salt-stimulated lipase (BSSL), a Lewis X (LeX)-containing glycoprotein found in human milk, binds to DC-SIGN and inhibits the interaction of gp120 with CD4
CYTOKINE_ACTIVITY	206	PARENTAL_NON_PARENTAL	2e-05	0.000162236	920	CD4 antigen precursor	155971	ENV_GP120__INTERACTS_WITH	PARENT	575	Downmodulation of the interaction between HIV-1 gp120 and CD4 by TPA is blocked by protein kinase C (PKC) inhibitors, suggesting PKC may play an important role in HIV-1 infection
CYTOKINE_ACTIVITY	206	PARENTAL_NON_PARENTAL	2e-05	0.000162236	920	CD4 antigen precursor	155971	ENV_GP120__INTERACTS_WITH	PARENT	625	The level of HIV-1 gp120-mediated syncytium formation and infectivity is enhanced in the presence of neuraminidase (NA) and involves the interaction between gp120, CD4, and chemokine coreceptors
CYTOKINE_ACTIVITY	206	PARENTAL_NON_PARENTAL	2e-05	0.000162236	920	CD4 antigen precursor	155971	ENV_GP120__INTERACTS_WITH	PARENT	613	HIV-1 gp120 specifically recognizes the C-terminal heparin-binding domain of fibronectin (Fn) and this binding inhibits the interaction of gp120 with soluble CD4
CYTOKINE_ACTIVITY	206	PARENTAL_NON_PARENTAL	2e-05	0.000162236	920	CD4 antigen precursor	155971	ENV_GP120__INTERACTS_WITH	PARENT	648	Expression of CD4 on Raji B cells strongly inhibits DC-SIGN-mediated HIV-1 transmission to T cells, presumably through interaction with HIV-1 gp120
CYTOKINE_ACTIVITY	206	PARENTAL_NON_PARENTAL	2e-05	0.000162236	920	CD4 antigen precursor	155971	ENV_GP120__INTERACTS_WITH	PARENT	545	HIV-1 envelope glycoproteins gp120 and gp160 directly and specifically impair the CD3/TcR-mediated activation of phospholipase C (PLC) via the CD4 molecule in uninfected T cells
CYTOKINE_ACTIVITY	206	PARENTAL_NON_PARENTAL	2e-05	0.000162236	920	CD4 antigen precursor	155971	ENV_GP120__INTERACTS_WITH	PARENT	598	The third complementarity-determining region (CDR3; residues 79-96) within domain 1 of the human CD4 molecule plays a critical role in membrane fusion mediated by the interaction of CD4 with HIV-1 gp120
CYTOKINE_ACTIVITY	206	PARENTAL_NON_PARENTAL	2e-05	0.000162236	920	CD4 antigen precursor	155971	ENV_GP120__INTERACTS_WITH	PARENT	634	Expression of the human CD4 receptor in murine T-cells is sufficient for syncytia formation with HIV-1 envelope expressing cells and entry of MLV/HIV pseudotyped retroviral vectors, suggesting that the murine CXCR4 is a functional coreceptor
CYTOKINE_ACTIVITY	206	PARENTAL_NON_PARENTAL	2e-05	0.000162236	920	CD4 antigen precursor	155971	ENV_GP120__INTERACTS_WITH	PARENT	553	Pretreatment of HIV-1 infected cells with TNF alpha augments syncytia formation mediated by the interaction of HIV-1 gp120 with cell surface CD4 molecules
CYTOKINE_ACTIVITY	206	PARENTAL_NON_PARENTAL	2e-05	0.000162236	920	CD4 antigen precursor	155971	ENV_GP120__INTERACTS_WITH	PARENT	616	CD4-p56Lck interaction is required for HIV-1 gp120-induced nuclear translocation of NF-kappaB in HeLa cells
CYTOKINE_ACTIVITY	206	PARENTAL_NON_PARENTAL	2e-05	0.000162236	920	CD4 antigen precursor	155971	ENV_GP120__INTERACTS_WITH	PARENT	608	Apoptosis induced by HIV-1 gp120/CD4 cross-linking in Th1 clones is inhibited by anti-CD95 or anti-CD95L neutralizing monoclonal antibodies, as well as by a specific interleukin-1 beta converting enzyme (ICE) inhibitor
CYTOKINE_ACTIVITY	206	PARENTAL_NON_PARENTAL	2e-05	0.000162236	920	CD4 antigen precursor	155971	ENV_GP120__INTERACTS_WITH	PARENT	643	The V3 domain of HIV-1 gp120 induces associations between CD4 and CCR5 receptors in cholesterol-rich microenvironments
CYTOKINE_ACTIVITY	206	PARENTAL_NON_PARENTAL	2e-05	0.000162236	920	CD4 antigen precursor	155971	ENV_GP120__INTERACTS_WITH	PARENT	574	12-O-tetradecanoylphorbol-13-acetate (TPA) down-modulates the expression of CD4, which is essential for syncytia formation through interaction with the HIV-1 envelope protein gp120
CYTOKINE_ACTIVITY	206	PARENTAL_NON_PARENTAL	2e-05	0.000162236	920	CD4 antigen precursor	155971	ENV_GP120__INTERACTS_WITH	PARENT	618	Gross cystic disease fluid protein-15 (GCDFP-15) binds to CD4, a T-cell co-receptor involved in antigen recognition, thereby inhibiting the ability of the receptor to interact with the HIV-1 envelope protein gp120
CYTOKINE_ACTIVITY	206	PARENTAL_NON_PARENTAL	2e-05	0.000162236	920	CD4 antigen precursor	155971	ENV_GP120__INTERACTS_WITH	PARENT	612	CD4-expressing human T cell lines induce significant and rapid conformational changes in gp120-gp41 from T cell-tropic HIV-1 strains, and little conformational changes in gp120-gp41 from macrophage-tropic HIV-1 strains
CYTOKINE_ACTIVITY	206	PARENTAL_NON_PARENTAL	2e-05	0.000162236	920	CD4 antigen precursor	155971	ENV_GP120__INTERACTS_WITH	PARENT	647	Co-expression of CD4 and DC-SIGN in Raji cells promotes internalization and intracellular retention of HIV-1 through interaction with HIV-1 gp120
CYTOKINE_ACTIVITY	206	PARENTAL_NON_PARENTAL	2e-05	0.000162236	920	CD4 antigen precursor	155971	ENV_GP120__INTERACTS_WITH	PARENT	592	Calcium ions are required for cell fusion mediated by interactions between CD4 and HIV-1 gp120/gp41; EDTA and EGTA block cell fusion in culture media containing calcium ions
CYTOKINE_ACTIVITY	206	PARENTAL_NON_PARENTAL	2e-05	0.000162236	920	CD4 antigen precursor	155971	ENV_GP120__INTERACTS_WITH	PARENT	632	HIV-1 gp120 interacts with CD4 and alphavbeta3 in peripheral blood monocyte-derived macrophages; neutralizing antibodies against the alphavbeta3 integrin interfere with the coprecipitation of alphavbeta3 with an anti-gp120 antibody
CYTOKINE_ACTIVITY	206	PARENTAL_NON_PARENTAL	2e-05	0.000162236	920	CD4 antigen precursor	155971	ENV_GP120__INTERACTS_WITH	PARENT	614	Glycolipids such as galactosylceramides, sulfogalactoceramides, globotriosylceramide, and gangliosides play an important role as HIV-1 fusion cofactors following the interaction of CD4 and HIV-1 gp120
CYTOKINE_ACTIVITY	206	PARENTAL_NON_PARENTAL	2e-05	0.000162236	920	CD4 antigen precursor	155971	ENV_GP120__INTERACTS_WITH	PARENT	649	CCR5- or CXCR4-tropic HIV-1 induce Indoleamine 2,3-dioxygenase (IDO) in plasmacytoid dendritic cells and this induction is inhibited by the blockade of gp120/CD4 interactions with antibodies to CD4
CYTOKINE_ACTIVITY	206	PARENTAL_NON_PARENTAL	2e-05	0.000162236	1234	chemokine (C-C motif) receptor 5	155971	ENV_GP120__INTERACTS_WITH	PARENT	937	HIV-1 gp120 and gp41-mediated virus-cell fusion is more dependent on viral core maturation for viruses bearing CXCR4-tropic gp120 than for those bearing CCR5-tropic gp120
CYTOKINE_ACTIVITY	206	PARENTAL_NON_PARENTAL	2e-05	0.000162236	1234	chemokine (C-C motif) receptor 5	155971	ENV_GP120__INTERACTS_WITH	PARENT	917	The specific amino acids 298-329 in the V3 loop of HIV-1 gp120 that determine cellular tropism also regulate chemokine coreceptor (CCR5 or CXCR4) preference for cell entry by the virus
CYTOKINE_ACTIVITY	206	PARENTAL_NON_PARENTAL	2e-05	0.000162236	1234	chemokine (C-C motif) receptor 5	155971	ENV_GP120__INTERACTS_WITH	PARENT	930	N-formyl-methionyl-leucylphenyl-alanine binding to formyl peptide receptor (FPR) results in significant attenuation of cell responses to CCR5 ligands and in inhibition of HIV-1 gp120-mediated fusion and infection of cells expressing CD4, CCR5, and FPR
CYTOKINE_ACTIVITY	206	PARENTAL_NON_PARENTAL	2e-05	0.000162236	1234	chemokine (C-C motif) receptor 5	155971	ENV_GP120__INTERACTS_WITH	PARENT	936	HIV-1 gp120 interactions with CXCR4 and CCR5 lead to the cross-desensitization of CCR6 and CCR7; this gp120-induced inhibition is strictly dependent on CXCR4 or CCR5 and lipid rafts but not on CD4 or V(H)3-expressing BCR
CYTOKINE_ACTIVITY	206	PARENTAL_NON_PARENTAL	2e-05	0.000162236	1234	chemokine (C-C motif) receptor 5	155971	ENV_GP120__INTERACTS_WITH	PARENT	942	The V3 domain of HIV-1 gp120 induces associations between CD4 and CCR5 receptors in cholesterol-rich microenvironments
CYTOKINE_ACTIVITY	206	PARENTAL_NON_PARENTAL	2e-05	0.000162236	1234	chemokine (C-C motif) receptor 5	155971	ENV_GP120__INTERACTS_WITH	PARENT	929	HIV-1 gp120 from both CCR5- and CXCR4-tropic HIV-1 strains opens calcium-activated potassium (K(Ca)), chloride, and calcium-permeant nonselective cation channels in macrophages; these signals are mediated by CCR5 and CXCR4
CYTOKINE_ACTIVITY	206	PARENTAL_NON_PARENTAL	2e-05	0.000162236	1234	chemokine (C-C motif) receptor 5	155971	ENV_GP120__INTERACTS_WITH	PARENT	932	V1, V2, and V3 domains and N-linked glycosylation sites of HIV-1 gp120 confer coreceptor tropism; loss of an N-linked glycosylation site within V3 has a major influence on the virus switching from CCR5 to CXCR4 tropism in a V3 charge-dependent manner
CYTOKINE_ACTIVITY	206	PARENTAL_NON_PARENTAL	2e-05	0.000162236	3458	interferon, gamma	155971	ENV_GP120__INTERACTS_WITH	PARENT	1925	Secretion of IL-12 is found in macrophages primed with gamma interferon (IFN-gamma) and subsequently treated with gp120
CYTOKINE_ACTIVITY	206	PARENTAL_NON_PARENTAL	2e-05	0.000162236	3458	interferon, gamma	155971	ENV_GP120__INTERACTS_WITH	PARENT	1924	IFN-gamma and gp120-induced activation of Na+/H+ exchange appears to be mediated through activation of tyrosine kinase (TK), because TK inhibitors block the action of IFN-gamma and gp120
CYTOKINE_ACTIVITY	206	PARENTAL_NON_PARENTAL	2e-05	0.000162236	3458	interferon, gamma	155971	ENV_GP120__INTERACTS_WITH	PARENT	1927	In the presence of HIV-1 gp120, stimulation through the CD28 pathway partially restores IL-2 and IFN-gamma production by T cell lines in response to anti-CD3 antibodies
CYTOKINE_ACTIVITY	206	PARENTAL_NON_PARENTAL	2e-05	0.000162236	7852	chemokine (C-X-C motif) receptor 4 isoform b	155971	ENV_GP120__INTERACTS_WITH	PARENT	4334	HIV-1 gp120 interactions with CXCR4 and CCR5 lead to the cross-desensitization of CCR6 and CCR7; this gp120-induced inhibition is strictly dependent on CXCR4 or CCR5 and lipid rafts but not on CD4 or V(H)3-expressing BCR
CYTOKINE_ACTIVITY	206	PARENTAL_NON_PARENTAL	2e-05	0.000162236	7852	chemokine (C-X-C motif) receptor 4 isoform b	155971	ENV_GP120__INTERACTS_WITH	PARENT	4302	The first (residues 1-39) and third (residues 176-202) extracellular domains of human CXCR4 are required for the functional interaction with HIV-1 gp120; HIV-1 strains have different requirements for their interaction with CXCR4
CYTOKINE_ACTIVITY	206	PARENTAL_NON_PARENTAL	2e-05	0.000162236	7852	chemokine (C-X-C motif) receptor 4 isoform b	155971	ENV_GP120__INTERACTS_WITH	PARENT	4317	T-tropic HIV-1 gp120s are capable of priming phorbol ester (PMA) induced co-down-modulation of gp120 complexes with tailless CD4 by interacting with CXCR4, whereas M-tropic gp120 are not, even in the presence of CCR5
CYTOKINE_ACTIVITY	206	PARENTAL_NON_PARENTAL	2e-05	0.000162236	7852	chemokine (C-X-C motif) receptor 4 isoform b	155971	ENV_GP120__INTERACTS_WITH	PARENT	4336	HIV-1 gp120 and gp41-mediated virus-cell fusion is more dependent on viral core maturation for viruses bearing CXCR4-tropic gp120 than for those bearing CCR5-tropic gp120
CYTOKINE_ACTIVITY	206	PARENTAL_NON_PARENTAL	2e-05	0.000162236	7852	chemokine (C-X-C motif) receptor 4 isoform b	155971	ENV_GP120__INTERACTS_WITH	PARENT	4306	Conversion of Asp-187 to the neutral amino acid Val in the second extracellular loop of CXCR4, which is a coreceptor for dual-tropic and T-tropic strains of HIV-1, unmasked activity with M-tropic gp120 in fusion and infection experiments
CYTOKINE_ACTIVITY	206	PARENTAL_NON_PARENTAL	2e-05	0.000162236	7852	chemokine (C-X-C motif) receptor 4 isoform b	155971	ENV_GP120__INTERACTS_WITH	PARENT	4324	Binding of HIV-1 gp120 to SupT1 lymphoblastoid cells triggers association between CXCR4 and ganglioside GM3
CYTOKINE_ACTIVITY	206	PARENTAL_NON_PARENTAL	2e-05	0.000162236	7852	chemokine (C-X-C motif) receptor 4 isoform b	155971	ENV_GP120__INTERACTS_WITH	PARENT	4340	Raji-DC-SIGN cells preferentially enhance CXCR4 usage of dual-tropic HIV-1 with higher V3 charges in gp120
CYTOKINE_ACTIVITY	206	PARENTAL_NON_PARENTAL	2e-05	0.000162236	7852	chemokine (C-X-C motif) receptor 4 isoform b	155971	ENV_GP120__INTERACTS_WITH	PARENT	4308	The interaction of HIV-1 gp120 with CXCR4 is inhibited by neutralizing monoclonal antibodies that prevent the interaction of gp120 with CD4 and by antibodies specific for the gp120 V2 and V3 loops
CYTOKINE_ACTIVITY	206	PARENTAL_NON_PARENTAL	2e-05	0.000162236	7852	chemokine (C-X-C motif) receptor 4 isoform b	155971	ENV_GP120__INTERACTS_WITH	PARENT	4331	Brain-derived neurotrophic factor (BDNF) prevents HIV-1 gp120-mediated neuronal cell death by reducing the levels of CXC chemokine receptor-4 (CXCR4), a receptor that mediates HIV-1 gp120-induced apoptosis
CYTOKINE_ACTIVITY	206	PARENTAL_NON_PARENTAL	2e-05	0.000162236	7852	chemokine (C-X-C motif) receptor 4 isoform b	155971	ENV_GP120__INTERACTS_WITH	PARENT	4301	The entry of T cell-tropic HIV-1 isolates is blocked by SDF-1 or CXCR4 antagonists, which bind to CXCR4
CYTOKINE_ACTIVITY	206	PARENTAL_NON_PARENTAL	2e-05	0.000162236	7852	chemokine (C-X-C motif) receptor 4 isoform b	155971	ENV_GP120__INTERACTS_WITH	PARENT	4316	HIV-1 gp120 from both CCR5- and CXCR4-tropic HIV-1 strains opens calcium-activated potassium (K(Ca)), chloride, and calcium-permeant nonselective cation channels in macrophages; these signals are mediated by CCR5 and CXCR4
CYTOKINE_ACTIVITY	206	PARENTAL_NON_PARENTAL	2e-05	0.000162236	7852	chemokine (C-X-C motif) receptor 4 isoform b	155971	ENV_GP120__INTERACTS_WITH	PARENT	4335	Stimulation of neurons with HIV-1 gp120 or the endogenous CXCR4 agonist, SDF-1 alpha, results in inducing p53 activity and expression of the p53 pro-apoptotic target Apaf-1
CYTOKINE_ACTIVITY	206	PARENTAL_NON_PARENTAL	2e-05	0.000162236	7852	chemokine (C-X-C motif) receptor 4 isoform b	155971	ENV_GP120__INTERACTS_WITH	PARENT	4303	The specific amino acids 298-329 in the V3 loop of HIV-1 gp120 that determine cellular tropism also regulate chemokine coreceptor (CCR5 or CXCR4) preference for cell entry by the virus
CYTOKINE_ACTIVITY	206	PARENTAL_NON_PARENTAL	2e-05	0.000162236	7852	chemokine (C-X-C motif) receptor 4 isoform b	155971	ENV_GP120__INTERACTS_WITH	PARENT	4321	V1, V2, and V3 domains and N-linked glycosylation sites of HIV-1 gp120 confer coreceptor tropism; loss of an N-linked glycosylation site within V3 has a major influence on the virus switching from CCR5 to CXCR4 tropism in a V3 charge-dependent manner
CYTOKINE_ACTIVITY	206	PARENTAL_NON_PARENTAL	2e-05	0.000162236	7852	chemokine (C-X-C motif) receptor 4 isoform b	155971	ENV_GP120__INTERACTS_WITH	PARENT	4337	In T cell lines and peripheral blood mononuclear cells, HIV-1 gp120-induced apoptosis is regulated by CD45 through the induction of CD45 association with the HIV-1 coreceptor CXCR4
CYTOKINE_ACTIVITY	206	PARENTAL_NON_PARENTAL	2e-05	0.000162236	7852	chemokine (C-X-C motif) receptor 4 isoform b	155971	ENV_GP120__INTERACTS_WITH	PARENT	4307	An HIV-1 gp120 mutant with a deletion of amino acids E61 to S85 in its C1 region exhibits a strong interaction with CXCR4, although CD4 binding is undetectable
CYTOKINE_ACTIVITY	206	PARENTAL_NON_PARENTAL	2e-05	0.000162236	7852	chemokine (C-X-C motif) receptor 4 isoform b	155971	ENV_GP120__INTERACTS_WITH	PARENT	4325	Syncytial apoptosis mediated by the fusion of cells expressing HIV-1 gp120 with cells expressing the CD4/CXCR4 receptor/coreceptor complex causes phosphorylation of p53 on serine 15 and Bax upregulation
CYTOKINE_ACTIVITY	206	PARENTAL_NON_PARENTAL	2e-05	0.000162236	7852	chemokine (C-X-C motif) receptor 4 isoform b	155971	ENV_GP120__INTERACTS_WITH	PARENT	4309	The death rate of CD8+ T cells by apoptosis, which is induced by HIV-1 gp120 from CXCR4-tropic HIV strains or by the ligand of the chemokine receptor CXCR4 (SDF-1), is increased markedly during HIV infection of peripheral blood mononuclear cells
CYTOKINE_ACTIVITY	206	PARENTAL_NON_PARENTAL	2e-05	0.000162236	920	CD4 antigen precursor	155971	ENV_GP41__INTERACTS_WITH	SOLITARY	650	The HIV-1 transmembrane glycoprotein gp41 is an amino acceptor and donor substrate for transglutaminase in vitro; soluble CD4 can block the transglutaminase-catalyzed incorporation of the polyamine spermidine into HIV-1 gp41
CYTOKINE_ACTIVITY	206	PARENTAL_NON_PARENTAL	2e-05	0.000162236	920	CD4 antigen precursor	155971	ENV_GP41__INTERACTS_WITH	SOLITARY	652	A truncated cytoplasmic domain of 27 amino acids in HIV-1 gp41 can expose highly conserved domains involved in both HIV-1 coreceptor and CD4 binding
CYTOKINE_ACTIVITY	206	PARENTAL_NON_PARENTAL	2e-05	0.000162236	1234	chemokine (C-C motif) receptor 5	155971	ENV_GP41__INTERACTS_WITH	SOLITARY	945	RANTES, MIP-1beta, and anti-CD4 antibodies inhibit CCR5-dependent cell-cell fusion mediated by HIV-1 gp120 and gp41 from macrophage-tropic isolates
CYTOKINE_ACTIVITY	206	PARENTAL_NON_PARENTAL	2e-05	0.000162236	3458	interferon, gamma	155971	ENV_GP41__INTERACTS_WITH	SOLITARY	1932	PWM, LPS, IFN-gamma and IL-6 can increase HIV-1 gp41 binding to human B cells
CYTOKINE_ACTIVITY	206	PARENTAL_NON_PARENTAL	2e-05	0.000162236	7852	chemokine (C-X-C motif) receptor 4 isoform b	155971	ENV_GP41__INTERACTS_WITH	SOLITARY	4344	The engagement of gp120 by CXCR4 in the HIV-1 Env-mediated fusion process results in a quick HIV-1 gp41 six-helix bundle formation
CYTOKINE_ACTIVITY	206	PARENTAL_NON_PARENTAL	2e-05	0.000162236	7852	chemokine (C-X-C motif) receptor 4 isoform b	155971	ENV_GP41__INTERACTS_WITH	SOLITARY	4343	The interactions between HIV-1 gp120/41, CD4 receptor, and CXCR4 result in cell-virus and cell-cell membrane fusion
CYTOKINE_ACTIVITY	206	PARENTAL_NON_PARENTAL	2e-05	0.000162236	920	CD4 antigen precursor	156110	NEF__DOWNREGULATES	SOLITARY	685	The Nef protein from the primary virus isolate HIV-1 KS2 lacks two glutamic acid residues (EE154-5) and has a decreased ability to downregulate CD4
CYTOKINE_ACTIVITY	206	PARENTAL_NON_PARENTAL	2e-05	0.000162236	920	CD4 antigen precursor	156110	NEF__DOWNREGULATES	SOLITARY	662	In adult HIV-1 Nef transgenic mice, CD4 downregulation is found in CD4- and CD8-double positive thymocytes; co-localization of CD4 with a Golgi-specific marker indicates Nef interferes with CD4 intracellular trafficking
CYTOKINE_ACTIVITY	206	PARENTAL_NON_PARENTAL	2e-05	0.000162236	920	CD4 antigen precursor	156110	NEF__DOWNREGULATES	SOLITARY	693	HIV-1 Nef induces drastic and moderate downregulation of CD4 and MHC-I in resting CD4(+) T lymphocytes, respectively, but markedly upregulates cell surface levels of the MHC-II invariant chain CD74
CYTOKINE_ACTIVITY	206	PARENTAL_NON_PARENTAL	2e-05	0.000162236	920	CD4 antigen precursor	156110	NEF__DOWNREGULATES	SOLITARY	671	HIV-1 Nef downregulates CD4 expression on the surface of Jurkat cells and blocks the CD3 signaling pathway; mutations at amino acids 174 and 175 reduce the ability of Nef to downregulate CD4 expression
CYTOKINE_ACTIVITY	206	PARENTAL_NON_PARENTAL	2e-05	0.000162236	920	CD4 antigen precursor	156110	NEF__DOWNREGULATES	SOLITARY	678	The functional ability of HIV-1 Nef to downregulate CD4, but not MHC class I, is associated with Nef-mediated enhancement of HIV-1 pathogenicity in severe combined immunodeficiency (SCID) mice implanted with human fetal thymus and liver
CYTOKINE_ACTIVITY	206	PARENTAL_NON_PARENTAL	2e-05	0.000162236	920	CD4 antigen precursor	156110	NEF__DOWNREGULATES	SOLITARY	656	A dileucine motif in the CD4 cytoplasmic domain is required for its downregulation by HIV-1 Nef; cysteine residues in the cytoplasmic domain of CD4 are essential for the binding of Lck but are not required for Nef-induced downregulation
CYTOKINE_ACTIVITY	206	PARENTAL_NON_PARENTAL	2e-05	0.000162236	920	CD4 antigen precursor	156110	NEF__DOWNREGULATES	SOLITARY	687	HIV-1 group N and group O Nef alleles only weakly downregulate CD4, CD28, and class I and II MHC molecules
CYTOKINE_ACTIVITY	206	PARENTAL_NON_PARENTAL	2e-05	0.000162236	920	CD4 antigen precursor	156110	NEF__DOWNREGULATES	SOLITARY	664	Transduction of the HIV-1 nef gene into murine cells expressing human, chimpanzee, or murine CD4 induces cell surface downregulation of all three molecules; the cytoplasmic domain of CD4 is required for its downregulation by Nef
CYTOKINE_ACTIVITY	206	PARENTAL_NON_PARENTAL	2e-05	0.000162236	920	CD4 antigen precursor	156110	NEF__DOWNREGULATES	SOLITARY	673	An isoleucine residue at position 410 and two leucine residues at positions 413 and 414 in CD4 are required for HIV-1 Nef-mediated CD4 downregulation in cells
CYTOKINE_ACTIVITY	206	PARENTAL_NON_PARENTAL	2e-05	0.000162236	920	CD4 antigen precursor	156110	NEF__DOWNREGULATES	SOLITARY	681	The HIV-1 Nef mutant F12-HIVNef, containing three rare amino acid substitutions, G(140)E, V(153)L and E(177)G, represses Nef-induced accelerated rates of CD4 internalization and p62NAK activation
CYTOKINE_ACTIVITY	206	PARENTAL_NON_PARENTAL	2e-05	0.000162236	920	CD4 antigen precursor	156110	NEF__DOWNREGULATES	SOLITARY	658	CEM cells stably transfected with a replication-defective provirus of HIV-1 that has a rev-splicing mutation and expresses an intact nef gene have markedly reduced cell surface expression of CD4
CYTOKINE_ACTIVITY	206	PARENTAL_NON_PARENTAL	2e-05	0.000162236	920	CD4 antigen precursor	156110	NEF__DOWNREGULATES	SOLITARY	689	PMA treatment of T cells expressing HIV-1 Nef, which downregulates CD4, restores cell surface CD4 up to 35%; mutations in the phosphorylation sites of the CD4 cytoplasmic tail (Ser408 and Ser415) abolish this effect of PMA
CYTOKINE_ACTIVITY	206	PARENTAL_NON_PARENTAL	2e-05	0.000162236	920	CD4 antigen precursor	156110	NEF__DOWNREGULATES	SOLITARY	666	HIV-1 Nef mutants C142A and K158A/E160G exhibit a temperature-dependent ability to downregulate CD4
CYTOKINE_ACTIVITY	206	PARENTAL_NON_PARENTAL	2e-05	0.000162236	920	CD4 antigen precursor	156110	NEF__DOWNREGULATES	SOLITARY	675	Overexpression of Nef-associated factor 1, Naf1, increases cell surface CD4 expression; HIV-1 Nef suppresses this activity of Naf1 to downregulate CD4 expression
CYTOKINE_ACTIVITY	206	PARENTAL_NON_PARENTAL	2e-05	0.000162236	920	CD4 antigen precursor	156110	NEF__DOWNREGULATES	SOLITARY	653	HIV-1 Nef downregulates CD4 molecules from the cell surface of T, B, peripheral blood mononuclear and monocyte/macrophage cell lines as well as non-lymphoid cell lines
CYTOKINE_ACTIVITY	206	PARENTAL_NON_PARENTAL	2e-05	0.000162236	920	CD4 antigen precursor	156110	NEF__DOWNREGULATES	SOLITARY	684	Expression of HIV-1 Nef in human monocyte-derived dendritic cells using an adenovirus based delivery system decreases CD4 levels, but has no effect on class I MHC
CYTOKINE_ACTIVITY	206	PARENTAL_NON_PARENTAL	2e-05	0.000162236	920	CD4 antigen precursor	156110	NEF__DOWNREGULATES	SOLITARY	661	Deletion of the 19 N-terminal amino acids, including the myristoylation signal from HIV-1 Nef inhibits both MHC-I and CD4 downregulation while preserving most CTL, T-helper and B-cell epitopes
CYTOKINE_ACTIVITY	206	PARENTAL_NON_PARENTAL	2e-05	0.000162236	920	CD4 antigen precursor	156110	NEF__DOWNREGULATES	SOLITARY	692	HIV-1 Nef-mediated CD4 downregulation is profoundly inhibited by the synergistic effect of Eps15DIII, a dominant negative mutant of Eps involved in endocytosis and RNA interference of AP-2 expression
CYTOKINE_ACTIVITY	206	PARENTAL_NON_PARENTAL	2e-05	0.000162236	920	CD4 antigen precursor	156110	NEF__DOWNREGULATES	SOLITARY	670	A dileucine motif in the cytoplasmic domain of CD4 is involved in the association of CD4 with the tyrosine kinase Lck and the downregulation of CD4 by HIV-1 Nef, however Nef does not induce dissociation of Lck from CD4 in acutely HIV-infected cells
CYTOKINE_ACTIVITY	206	PARENTAL_NON_PARENTAL	2e-05	0.000162236	920	CD4 antigen precursor	156110	NEF__DOWNREGULATES	SOLITARY	677	CD4 downregulation by HIV-1 Nef enhances the efficiency of HIV-1 replication in both activated human primary T lymphocytes and lymphoid tissues; Nef-induced CD4 downregulation correlates with severe depletion of CD4+ T cells in lymphoid tissues
CYTOKINE_ACTIVITY	206	PARENTAL_NON_PARENTAL	2e-05	0.000162236	920	CD4 antigen precursor	156110	NEF__DOWNREGULATES	SOLITARY	655	Mutational analysis of HIV-1 Nef shows that a membrane targeting domain (residues 2-7) and a conserved glutamic acid-rich segment (residues 60-71) are required for CD4 downregulation but not for viral infectivity enhancement
CYTOKINE_ACTIVITY	206	PARENTAL_NON_PARENTAL	2e-05	0.000162236	920	CD4 antigen precursor	156110	NEF__DOWNREGULATES	SOLITARY	686	HIV-1 expressing Nef proteins defective in CD4 downregulation activity retain wild-type levels of infectivity in single-round assays, but exhibit delayed replication kinetics and lower titers compared to the wild-type virus in monocyte-derived macrophages
CYTOKINE_ACTIVITY	206	PARENTAL_NON_PARENTAL	2e-05	0.000162236	920	CD4 antigen precursor	156110	NEF__DOWNREGULATES	SOLITARY	663	Nef from primary isolates of HIV-1 suppresses surface CD4 expression in human and mouse T cells
CYTOKINE_ACTIVITY	206	PARENTAL_NON_PARENTAL	2e-05	0.000162236	920	CD4 antigen precursor	156110	NEF__DOWNREGULATES	SOLITARY	694	CD4 and MHC-1 downregulation are highly conserved in primary HIV-1 Nef alleles from brain and lymphoid tissues, but Pak2 activation is highly variable
CYTOKINE_ACTIVITY	206	PARENTAL_NON_PARENTAL	2e-05	0.000162236	920	CD4 antigen precursor	156110	NEF__DOWNREGULATES	SOLITARY	672	A dileucine motif in Nef is required for CD4 downregulation and for interaction with clathrin adaptor complexes AP-1 and AP-2, which are responsible for recruiting sorted proteins into clathrin-coated pits
CYTOKINE_ACTIVITY	206	PARENTAL_NON_PARENTAL	2e-05	0.000162236	920	CD4 antigen precursor	156110	NEF__DOWNREGULATES	SOLITARY	680	HIV-1 Nef downregulates CD4 in Jurkat cells in a concentration-dependent manner
CYTOKINE_ACTIVITY	206	PARENTAL_NON_PARENTAL	2e-05	0.000162236	920	CD4 antigen precursor	156110	NEF__DOWNREGULATES	SOLITARY	657	HIV-1 Nef-mediated downregulation of CD4 is induced by an accelerated dissociation of the T-cell tyrosine kinase Lck and CD4, and a decrease in the half-life of CD4
CYTOKINE_ACTIVITY	206	PARENTAL_NON_PARENTAL	2e-05	0.000162236	920	CD4 antigen precursor	156110	NEF__DOWNREGULATES	SOLITARY	688	HIV-1 Nef forms a ternary complex with ARF1 and beta-COP in endosomes, which facilitates Nef-induced downregulation and transport of CD4 to acidic late-endosomal compartments
CYTOKINE_ACTIVITY	206	PARENTAL_NON_PARENTAL	2e-05	0.000162236	920	CD4 antigen precursor	156110	NEF__DOWNREGULATES	SOLITARY	665	CD4 is downregulated by nef alleles isolated from peripheral blood leukocytes of HIV-1-infected individuals; Nef proteins with point mutations at positions Gly2, Asp36, Cys122, and Val148 exhibit different levels of CD4 downregulation
CYTOKINE_ACTIVITY	206	PARENTAL_NON_PARENTAL	2e-05	0.000162236	920	CD4 antigen precursor	156110	NEF__DOWNREGULATES	SOLITARY	674	Two distinct regions within HIV-1 Nef, amino acid residues 96-144 and 175-186, are required for CD4 downregulation in cells
CYTOKINE_ACTIVITY	206	PARENTAL_NON_PARENTAL	2e-05	0.000162236	920	CD4 antigen precursor	156110	NEF__DOWNREGULATES	SOLITARY	683	A dileucine motif in the cytoplasmic tail of CD4 is not required for HIV-1 Nef binding in insect cells, but is essential for Nef-induced CD4 downregulation
CYTOKINE_ACTIVITY	206	PARENTAL_NON_PARENTAL	2e-05	0.000162236	920	CD4 antigen precursor	156110	NEF__DOWNREGULATES	SOLITARY	660	HIV-1 Nef downregulates cell surface expression of CD4 in CEM Nef+ cells by promoting the accumulation of CD4 in an acidic early endosome
CYTOKINE_ACTIVITY	206	PARENTAL_NON_PARENTAL	2e-05	0.000162236	920	CD4 antigen precursor	156110	NEF__DOWNREGULATES	SOLITARY	690	Experiments using both a recombinant HIV-1 Integrase-defective virus and a diketo acid Integrase inhibitor demonstrate that HIV-1 Nef expressed from extrachromosomal DNA (E-DNA) downregulates CD4 surface expression on primary CD4(+) T lymphocytes
CYTOKINE_ACTIVITY	206	PARENTAL_NON_PARENTAL	2e-05	0.000162236	920	CD4 antigen precursor	156110	NEF__DOWNREGULATES	SOLITARY	669	HIV-1 Nef downregulates CD4 rapidly during the early phase of virus infection, whereas HIV-1 Vpu and Env function late in the infection; in primary cells, down-modulation of CD4 has a stronger dependence on Nef function for reducing cell surface CD4
CYTOKINE_ACTIVITY	206	PARENTAL_NON_PARENTAL	2e-05	0.000162236	920	CD4 antigen precursor	156110	NEF__DOWNREGULATES	SOLITARY	676	High levels of CD4 on the surface of an HIV-1 producing cell block viral infectivity by interfering with incorporation of HIV-1 envelope into the virion; HIV-1 Nef and Vpu inhibit this block by downregulating CD4 from the cell surface
CYTOKINE_ACTIVITY	206	PARENTAL_NON_PARENTAL	2e-05	0.000162236	920	CD4 antigen precursor	156110	NEF__DOWNREGULATES	SOLITARY	654	CD4 downregulation by HIV-1 Nef is independent of the level of CD4 mRNA expressed in cells and of the level of CD4 serine phosphorylation
CYTOKINE_ACTIVITY	206	PARENTAL_NON_PARENTAL	2e-05	0.000162236	1234	chemokine (C-C motif) receptor 5	156110	NEF__DOWNREGULATES	SOLITARY	949	HIV-1 Nef downregulates cell-surface levels of CCR5 in CHO cells expressing human CCR5; the Nef-induced downregulation of CCR5 is as efficient as the downregulation induced by the natural beta-chemokine ligand RANTES
CYTOKINE_ACTIVITY	206	PARENTAL_NON_PARENTAL	2e-05	0.000162236	1234	chemokine (C-C motif) receptor 5	156110	NEF__DOWNREGULATES	SOLITARY	950	SH3 (PxxP motif) and PACS (E4) interaction surfaces as well as the myristoylation site (G2) in HIV-1 Nef are required for Nef-mediated downregulation of CCR5
CYTOKINE_ACTIVITY	206	PARENTAL_NON_PARENTAL	2e-05	0.000162236	3458	interferon, gamma	156110	NEF__DOWNREGULATES	SOLITARY	1934	Upon T cell activation, HIV-1 Nef expression downregulates both IL-2 and IFN-gamma production in a dose-dependent manner
CYTOKINE_ACTIVITY	206	PARENTAL_NON_PARENTAL	2e-05	0.000162236	7852	chemokine (C-X-C motif) receptor 4 isoform b	156110	NEF__DOWNREGULATES	SOLITARY	4349	HIV-1 Nef downregulates the second major HIV-1 coreceptor, CXCR4, from the surface of HIV-infected primary CD4 T lymphocytes with efficiencies comparable to the natural CXCR4 ligand, stromal cell-derived factor-1 alpha
CYTOKINE_ACTIVITY	206	PARENTAL_NON_PARENTAL	2e-05	0.000162236	920	CD4 antigen precursor	155871	TAT__UPREGULATES	SOLITARY	520	HIV-1 Tat upregulates mRNA expression and cell surface levels of CD4 antigen in Jurkat cells
CYTOKINE_ACTIVITY	206	PARENTAL_NON_PARENTAL	2e-05	0.000162236	1234	chemokine (C-C motif) receptor 5	155871	TAT__UPREGULATES	SOLITARY	912	HIV-1 Tat is associated with upregulation of CCR5 and MIP-1alpha expression in nodular lesions found in HIV encephalopathy and progressive multifocal leukoencephalopathy (PML), indicating a role for Tat in HIV-1 pathogenesis
CYTOKINE_ACTIVITY	206	PARENTAL_NON_PARENTAL	2e-05	0.000162236	1234	chemokine (C-C motif) receptor 5	155871	TAT__UPREGULATES	SOLITARY	911	HIV-1 Tat upregulates CCR5 expression on monocytes/macrophages but not on lymphocytes, indicating a role for Tat in HIV-1 pathogenesis and in promoting the infection of monocytes/macrophages.
CYTOKINE_ACTIVITY	206	PARENTAL_NON_PARENTAL	2e-05	0.000162236	3458	interferon, gamma	155871	TAT__UPREGULATES	SOLITARY	1910	HIV-1 Tat upregulates IFN-gamma expression by uninfected mononuclear cells
CYTOKINE_ACTIVITY	206	PARENTAL_NON_PARENTAL	2e-05	0.000162236	7852	chemokine (C-X-C motif) receptor 4 isoform b	155871	TAT__UPREGULATES	SOLITARY	4297	HIV-1 Tat upregulates CXCR4 expression on lymphocytes, monocytes/macrophages and erythroid cells, indicating a role for Tat in HIV-1 pathogenesis and in promoting the infectivity of HIV-1
CYTOKINE_ACTIVITY	207	PARENTAL_NON_PARENTAL	2e-05	0.00016325	920	CD4 antigen precursor	155971	ENV_GP120__DOWNREGULATES	CHILD	576	Phorbol myristate acetate (PMA) pretreatment of CD4+ cells prevents subsequent HIV-1 gp120-induced downregulation of CD4 receptor molecules
CYTOKINE_ACTIVITY	207	PARENTAL_NON_PARENTAL	2e-05	0.00016325	920	CD4 antigen precursor	155971	ENV_GP120__DOWNREGULATES	CHILD	623	T-tropic HIV-1 gp120s are capable of priming phorbol ester (PMA) induced co-down-modulation of gp120 complexes with tailless CD4 by interacting with CXCR4, whereas M-tropic gp120 are not, even in the presence of CCR5
CYTOKINE_ACTIVITY	207	PARENTAL_NON_PARENTAL	2e-05	0.00016325	920	CD4 antigen precursor	155971	ENV_GP120__DOWNREGULATES	CHILD	558	HIV-1 gp120 induces the dissociation of p56lck from CD4 and the downregulation of CD4 from the cellular surface
CYTOKINE_ACTIVITY	207	PARENTAL_NON_PARENTAL	2e-05	0.00016325	920	CD4 antigen precursor	155971	ENV_GP120__DOWNREGULATES	CHILD	606	CD4 downregulation by the treatment of macrophages with HIV-1 gp120 is mediated through the induction of endogenous TNF-alpha
CYTOKINE_ACTIVITY	207	PARENTAL_NON_PARENTAL	2e-05	0.00016325	1234	chemokine (C-C motif) receptor 5	155971	ENV_GP120__DOWNREGULATES	CHILD	926	A synthetic peptide corresponding to amino acid residues 414-434 of HIV-1 gp120 downregulates the expression and function of chemokine receptors CCR5 and CXCR4 in monocytes by activating the 7-transmembrane G-protein-coupled receptor FPRL1/LXA4R
CYTOKINE_ACTIVITY	207	PARENTAL_NON_PARENTAL	2e-05	0.00016325	3458	interferon, gamma	155971	ENV_GP120__DOWNREGULATES	CHILD	1928	Secretion of IL-2 and IFN-gamma stimulated with anti-CD3 antibodies is inhibited by HIV-1 gp120 in T cell lines
CYTOKINE_ACTIVITY	207	PARENTAL_NON_PARENTAL	2e-05	0.00016325	3458	interferon, gamma	155971	ENV_GP120__DOWNREGULATES	CHILD	1920	HIV-1 gp41 or gp120 synthetic peptides induce the production of interleukin (IL)-1 and tumor necrosis factor (TNF); in contrast, gp41 or gp120 synthetic peptides are able to depress the production of interferon (IFN)-alpha, IFN-gamma, and IL-2
CYTOKINE_ACTIVITY	207	PARENTAL_NON_PARENTAL	2e-05	0.00016325	3558	interleukin 2 precursor	155971	ENV_GP120__DOWNREGULATES	CHILD	1986	Secretion of IL-2 and IFN-gamma stimulated with anti-CD3 antibodies is inhibited by HIV-1 gp120 in T cell lines
CYTOKINE_ACTIVITY	207	PARENTAL_NON_PARENTAL	2e-05	0.00016325	3558	interleukin 2 precursor	155971	ENV_GP120__DOWNREGULATES	CHILD	1984	HIV-1 gp120 and anti-CD4 antibodies induce a specific, significant decrease in the binding activity of NF-AT, NF-kappa B and AP-1, which leads to an inhibition of IL-2 production and cell proliferation
CYTOKINE_ACTIVITY	207	PARENTAL_NON_PARENTAL	2e-05	0.00016325	3558	interleukin 2 precursor	155971	ENV_GP120__DOWNREGULATES	CHILD	1980	HIV-1 gp120 exerts a dose-dependent reduction of IL-2 mRNA expression, IL-2 production, and surface IL-2 receptor expression in CD4+ lymphocytes
CYTOKINE_ACTIVITY	207	PARENTAL_NON_PARENTAL	2e-05	0.00016325	920	CD4 antigen precursor	155971	ENV_GP120__INHIBITED_BY	CHILD	628	The physiological levels of cell-surface CD4 interfere with HIV-1 replication in T cells by a mechanism that inhibits HIV-1 gp120 envelope incorporation into viral membranes
CYTOKINE_ACTIVITY	207	PARENTAL_NON_PARENTAL	2e-05	0.00016325	920	CD4 antigen precursor	155971	ENV_GP120__INHIBITED_BY	CHILD	596	Combinations of CD4-based molecules and antibodies to HIV-1 gp120 and/or gp41 inhibit cell fusion formation mediated by the interaction of CD4 to gp120
CYTOKINE_ACTIVITY	207	PARENTAL_NON_PARENTAL	2e-05	0.00016325	920	CD4 antigen precursor	155971	ENV_GP120__INHIBITED_BY	CHILD	573	HIV-1 gp120 stimulates monocytes to release TNF-alpha, IL-1 beta, IL-6, and granulocyte-macrophage-CSF, and this effect can be blocked with soluble CD4
CYTOKINE_ACTIVITY	207	PARENTAL_NON_PARENTAL	2e-05	0.00016325	1234	chemokine (C-C motif) receptor 5	155971	ENV_GP120__INHIBITED_BY	CHILD	940	HIV-1 gp120 induced cell death is inhibited by a CCR5-mediated neuroprotective pathway that involves protein kinase Akt/PKB as an essential component and can be triggered by the CCR5 agonists MIP-1beta and RANTES
CYTOKINE_ACTIVITY	207	PARENTAL_NON_PARENTAL	2e-05	0.00016325	3458	interferon, gamma	155971	ENV_GP120__INHIBITED_BY	CHILD	1930	Induction of the receptor activator of cytokine nuclear factor kappa B ligand (RANKL) is mediated by HIV-1 gp120; the gp120-mediated induction of RANKL is blocked by interferon-gamma
CYTOKINE_ACTIVITY	207	PARENTAL_NON_PARENTAL	2e-05	0.00016325	3558	interleukin 2 precursor	155971	ENV_GP120__INHIBITED_BY	CHILD	1987	Binding of HIV-1 gp120 to CD4 downregulates Bcl-2 protein in CD4+ T lymphocytes and facilitates Fas/Fas-ligand triggered apoptosis; addition of IL-2 rescues CD4+ T cells from CD4/gp120-induced Bcl-2 downmodulation and apoptosis induction
CYTOKINE_ACTIVITY	207	PARENTAL_NON_PARENTAL	2e-05	0.00016325	3558	interleukin 2 precursor	155971	ENV_GP120__INHIBITED_BY	CHILD	1982	Proliferative responses of lymphocytes to cytomegalovirus are inhibited by relatively high concentrations (greater than or equal to 10 micrograms/ml) of recombinant HIV-1 envelope glycoprotein and this immunosuppression is completely overcome by IL2
CYTOKINE_ACTIVITY	207	PARENTAL_NON_PARENTAL	2e-05	0.00016325	920	CD4 antigen precursor	155971	ENV_GP120__INHIBITS	CHILD	547	HIV-1 envelope protein gp120 can specifically inhibit CD4-dependent class II MHC-restricted T cell response to Antigens
CYTOKINE_ACTIVITY	207	PARENTAL_NON_PARENTAL	2e-05	0.00016325	1234	chemokine (C-C motif) receptor 5	155971	ENV_GP120__INHIBITS	CHILD	923	HIV-1 gp120 from a T-cell-tropic virus causes CD4-dependent antagonism of CXCR4 response to SDF-1alpha, whereas gp120 from macrophage-tropic viruses causes CD4-dependent antagonism of CCR5 response to MIP-1alpha
CYTOKINE_ACTIVITY	207	PARENTAL_NON_PARENTAL	2e-05	0.00016325	3458	interferon, gamma	155971	ENV_GP120__INHIBITS	CHILD	1929	HIV-1 gp120 inhibits natural killer (NK) cell natural cytotoxicity and this inhibition also affects the production of the proinflammatory cytokine interferon-gamma (IFN-gamma); the inhibitory activity of gp120 can be prevented by coincubation with VIP
CYTOKINE_ACTIVITY	207	PARENTAL_NON_PARENTAL	2e-05	0.00016325	3458	interferon, gamma	155971	ENV_GP120__INHIBITS	CHILD	1923	Treatment of human colonic epithelial cells with recombinant gamma-interferon (rlFN gamma) induces a dose-dependent inhibition of Galactosyl ceramide (GalCer) expression on the cell surface; GalCer is a receptor for HIV-1 gp120
CYTOKINE_ACTIVITY	207	PARENTAL_NON_PARENTAL	2e-05	0.00016325	3558	interleukin 2 precursor	155971	ENV_GP120__INHIBITS	CHILD	1988	IL-2-induced activation of JAK/STAT5 in human CD4+ T cells is inhibited by HIV-1 gp120 and anti-CD4 antibodies
CYTOKINE_ACTIVITY	207	PARENTAL_NON_PARENTAL	2e-05	0.00016325	3558	interleukin 2 precursor	155971	ENV_GP120__INHIBITS	CHILD	1989	CCR5- and CXCR4-tropic HIV-1 gp120 proteins suppress the ability of NK cells to proliferate in the presence of IL-2
CYTOKINE_ACTIVITY	207	PARENTAL_NON_PARENTAL	2e-05	0.00016325	920	CD4 antigen precursor	155971	ENV_GP120__INTERACTS_WITH	PARENT	632	HIV-1 gp120 interacts with CD4 and alphavbeta3 in peripheral blood monocyte-derived macrophages; neutralizing antibodies against the alphavbeta3 integrin interfere with the coprecipitation of alphavbeta3 with an anti-gp120 antibody
CYTOKINE_ACTIVITY	207	PARENTAL_NON_PARENTAL	2e-05	0.00016325	920	CD4 antigen precursor	155971	ENV_GP120__INTERACTS_WITH	PARENT	545	HIV-1 envelope glycoproteins gp120 and gp160 directly and specifically impair the CD3/TcR-mediated activation of phospholipase C (PLC) via the CD4 molecule in uninfected T cells
CYTOKINE_ACTIVITY	207	PARENTAL_NON_PARENTAL	2e-05	0.00016325	920	CD4 antigen precursor	155971	ENV_GP120__INTERACTS_WITH	PARENT	649	CCR5- or CXCR4-tropic HIV-1 induce Indoleamine 2,3-dioxygenase (IDO) in plasmacytoid dendritic cells and this induction is inhibited by the blockade of gp120/CD4 interactions with antibodies to CD4
CYTOKINE_ACTIVITY	207	PARENTAL_NON_PARENTAL	2e-05	0.00016325	920	CD4 antigen precursor	155971	ENV_GP120__INTERACTS_WITH	PARENT	598	The third complementarity-determining region (CDR3; residues 79-96) within domain 1 of the human CD4 molecule plays a critical role in membrane fusion mediated by the interaction of CD4 with HIV-1 gp120
CYTOKINE_ACTIVITY	207	PARENTAL_NON_PARENTAL	2e-05	0.00016325	920	CD4 antigen precursor	155971	ENV_GP120__INTERACTS_WITH	PARENT	615	Contact of CD4+ T cells with HIV-1 infected or HIV-1 gp120-expressing cells induces PARP hydrolysis, which leads to the cleavage of 116 kDa PARP into two fragments
CYTOKINE_ACTIVITY	207	PARENTAL_NON_PARENTAL	2e-05	0.00016325	920	CD4 antigen precursor	155971	ENV_GP120__INTERACTS_WITH	PARENT	642	The ability of thioredoxin, a protein disulfide isomerase (PDI), to reduce the disulfide bond in CD4 is enhanced in the presence of HIV-1 gp120
CYTOKINE_ACTIVITY	207	PARENTAL_NON_PARENTAL	2e-05	0.00016325	920	CD4 antigen precursor	155971	ENV_GP120__INTERACTS_WITH	PARENT	553	Pretreatment of HIV-1 infected cells with TNF alpha augments syncytia formation mediated by the interaction of HIV-1 gp120 with cell surface CD4 molecules
CYTOKINE_ACTIVITY	207	PARENTAL_NON_PARENTAL	2e-05	0.00016325	920	CD4 antigen precursor	155971	ENV_GP120__INTERACTS_WITH	PARENT	608	Apoptosis induced by HIV-1 gp120/CD4 cross-linking in Th1 clones is inhibited by anti-CD95 or anti-CD95L neutralizing monoclonal antibodies, as well as by a specific interleukin-1 beta converting enzyme (ICE) inhibitor
CYTOKINE_ACTIVITY	207	PARENTAL_NON_PARENTAL	2e-05	0.00016325	920	CD4 antigen precursor	155971	ENV_GP120__INTERACTS_WITH	PARENT	617	The inhibition of IL-2R expression and proliferation induced by the interaction of CD4 with HIV-1 envelope glycoprotein gp120 is correlated with the inhibition of expression and activation of Janus kinase JAK3
CYTOKINE_ACTIVITY	207	PARENTAL_NON_PARENTAL	2e-05	0.00016325	920	CD4 antigen precursor	155971	ENV_GP120__INTERACTS_WITH	PARENT	644	Bile salt-stimulated lipase (BSSL), a Lewis X (LeX)-containing glycoprotein found in human milk, binds to DC-SIGN and inhibits the interaction of gp120 with CD4
CYTOKINE_ACTIVITY	207	PARENTAL_NON_PARENTAL	2e-05	0.00016325	920	CD4 antigen precursor	155971	ENV_GP120__INTERACTS_WITH	PARENT	574	12-O-tetradecanoylphorbol-13-acetate (TPA) down-modulates the expression of CD4, which is essential for syncytia formation through interaction with the HIV-1 envelope protein gp120
CYTOKINE_ACTIVITY	207	PARENTAL_NON_PARENTAL	2e-05	0.00016325	920	CD4 antigen precursor	155971	ENV_GP120__INTERACTS_WITH	PARENT	612	CD4-expressing human T cell lines induce significant and rapid conformational changes in gp120-gp41 from T cell-tropic HIV-1 strains, and little conformational changes in gp120-gp41 from macrophage-tropic HIV-1 strains
CYTOKINE_ACTIVITY	207	PARENTAL_NON_PARENTAL	2e-05	0.00016325	920	CD4 antigen precursor	155971	ENV_GP120__INTERACTS_WITH	PARENT	625	The level of HIV-1 gp120-mediated syncytium formation and infectivity is enhanced in the presence of neuraminidase (NA) and involves the interaction between gp120, CD4, and chemokine coreceptors
CYTOKINE_ACTIVITY	207	PARENTAL_NON_PARENTAL	2e-05	0.00016325	920	CD4 antigen precursor	155971	ENV_GP120__INTERACTS_WITH	PARENT	648	Expression of CD4 on Raji B cells strongly inhibits DC-SIGN-mediated HIV-1 transmission to T cells, presumably through interaction with HIV-1 gp120
CYTOKINE_ACTIVITY	207	PARENTAL_NON_PARENTAL	2e-05	0.00016325	920	CD4 antigen precursor	155971	ENV_GP120__INTERACTS_WITH	PARENT	592	Calcium ions are required for cell fusion mediated by interactions between CD4 and HIV-1 gp120/gp41; EDTA and EGTA block cell fusion in culture media containing calcium ions
CYTOKINE_ACTIVITY	207	PARENTAL_NON_PARENTAL	2e-05	0.00016325	920	CD4 antigen precursor	155971	ENV_GP120__INTERACTS_WITH	PARENT	614	Glycolipids such as galactosylceramides, sulfogalactoceramides, globotriosylceramide, and gangliosides play an important role as HIV-1 fusion cofactors following the interaction of CD4 and HIV-1 gp120
CYTOKINE_ACTIVITY	207	PARENTAL_NON_PARENTAL	2e-05	0.00016325	920	CD4 antigen precursor	155971	ENV_GP120__INTERACTS_WITH	PARENT	634	Expression of the human CD4 receptor in murine T-cells is sufficient for syncytia formation with HIV-1 envelope expressing cells and entry of MLV/HIV pseudotyped retroviral vectors, suggesting that the murine CXCR4 is a functional coreceptor
CYTOKINE_ACTIVITY	207	PARENTAL_NON_PARENTAL	2e-05	0.00016325	920	CD4 antigen precursor	155971	ENV_GP120__INTERACTS_WITH	PARENT	548	HIV-1 gp120 suppresses T and B cell activation and the expression of cytolytic activities through its interaction with CD4
CYTOKINE_ACTIVITY	207	PARENTAL_NON_PARENTAL	2e-05	0.00016325	920	CD4 antigen precursor	155971	ENV_GP120__INTERACTS_WITH	PARENT	604	HIV-1 gp120-CD4 interaction is necessary to repress HIV-1 long terminal repeat-dependent luciferase activity; the cytoplasmic domain of CD4 is found to be required for this effect to occur
CYTOKINE_ACTIVITY	207	PARENTAL_NON_PARENTAL	2e-05	0.00016325	920	CD4 antigen precursor	155971	ENV_GP120__INTERACTS_WITH	PARENT	616	CD4-p56Lck interaction is required for HIV-1 gp120-induced nuclear translocation of NF-kappaB in HeLa cells
CYTOKINE_ACTIVITY	207	PARENTAL_NON_PARENTAL	2e-05	0.00016325	920	CD4 antigen precursor	155971	ENV_GP120__INTERACTS_WITH	PARENT	643	The V3 domain of HIV-1 gp120 induces associations between CD4 and CCR5 receptors in cholesterol-rich microenvironments
CYTOKINE_ACTIVITY	207	PARENTAL_NON_PARENTAL	2e-05	0.00016325	920	CD4 antigen precursor	155971	ENV_GP120__INTERACTS_WITH	PARENT	554	Interaction of HIV-1 gp120 with cell-associated CD4 leads to the induction of IFN alpha; preincubation of cells with anti-CD4 or the presence of soluble CD4 during incubation inhibits IFN alpha induction
CYTOKINE_ACTIVITY	207	PARENTAL_NON_PARENTAL	2e-05	0.00016325	920	CD4 antigen precursor	155971	ENV_GP120__INTERACTS_WITH	PARENT	610	HIV-1 gp120 induces CD4 association with lymphocyte surface molecules CD3, CD11a, CD27, CD45RA, CD45RB, CD45RO, CD49d, CD38, CD26, CD59, CD95 and class I MHC molecules
CYTOKINE_ACTIVITY	207	PARENTAL_NON_PARENTAL	2e-05	0.00016325	920	CD4 antigen precursor	155971	ENV_GP120__INTERACTS_WITH	PARENT	618	Gross cystic disease fluid protein-15 (GCDFP-15) binds to CD4, a T-cell co-receptor involved in antigen recognition, thereby inhibiting the ability of the receptor to interact with the HIV-1 envelope protein gp120
CYTOKINE_ACTIVITY	207	PARENTAL_NON_PARENTAL	2e-05	0.00016325	920	CD4 antigen precursor	155971	ENV_GP120__INTERACTS_WITH	PARENT	647	Co-expression of CD4 and DC-SIGN in Raji cells promotes internalization and intracellular retention of HIV-1 through interaction with HIV-1 gp120
CYTOKINE_ACTIVITY	207	PARENTAL_NON_PARENTAL	2e-05	0.00016325	920	CD4 antigen precursor	155971	ENV_GP120__INTERACTS_WITH	PARENT	575	Downmodulation of the interaction between HIV-1 gp120 and CD4 by TPA is blocked by protein kinase C (PKC) inhibitors, suggesting PKC may play an important role in HIV-1 infection
CYTOKINE_ACTIVITY	207	PARENTAL_NON_PARENTAL	2e-05	0.00016325	920	CD4 antigen precursor	155971	ENV_GP120__INTERACTS_WITH	PARENT	613	HIV-1 gp120 specifically recognizes the C-terminal heparin-binding domain of fibronectin (Fn) and this binding inhibits the interaction of gp120 with soluble CD4
CYTOKINE_ACTIVITY	207	PARENTAL_NON_PARENTAL	2e-05	0.00016325	1234	chemokine (C-C motif) receptor 5	155971	ENV_GP120__INTERACTS_WITH	PARENT	937	HIV-1 gp120 and gp41-mediated virus-cell fusion is more dependent on viral core maturation for viruses bearing CXCR4-tropic gp120 than for those bearing CCR5-tropic gp120
CYTOKINE_ACTIVITY	207	PARENTAL_NON_PARENTAL	2e-05	0.00016325	1234	chemokine (C-C motif) receptor 5	155971	ENV_GP120__INTERACTS_WITH	PARENT	917	The specific amino acids 298-329 in the V3 loop of HIV-1 gp120 that determine cellular tropism also regulate chemokine coreceptor (CCR5 or CXCR4) preference for cell entry by the virus
CYTOKINE_ACTIVITY	207	PARENTAL_NON_PARENTAL	2e-05	0.00016325	1234	chemokine (C-C motif) receptor 5	155971	ENV_GP120__INTERACTS_WITH	PARENT	930	N-formyl-methionyl-leucylphenyl-alanine binding to formyl peptide receptor (FPR) results in significant attenuation of cell responses to CCR5 ligands and in inhibition of HIV-1 gp120-mediated fusion and infection of cells expressing CD4, CCR5, and FPR
CYTOKINE_ACTIVITY	207	PARENTAL_NON_PARENTAL	2e-05	0.00016325	1234	chemokine (C-C motif) receptor 5	155971	ENV_GP120__INTERACTS_WITH	PARENT	936	HIV-1 gp120 interactions with CXCR4 and CCR5 lead to the cross-desensitization of CCR6 and CCR7; this gp120-induced inhibition is strictly dependent on CXCR4 or CCR5 and lipid rafts but not on CD4 or V(H)3-expressing BCR
CYTOKINE_ACTIVITY	207	PARENTAL_NON_PARENTAL	2e-05	0.00016325	1234	chemokine (C-C motif) receptor 5	155971	ENV_GP120__INTERACTS_WITH	PARENT	942	The V3 domain of HIV-1 gp120 induces associations between CD4 and CCR5 receptors in cholesterol-rich microenvironments
CYTOKINE_ACTIVITY	207	PARENTAL_NON_PARENTAL	2e-05	0.00016325	1234	chemokine (C-C motif) receptor 5	155971	ENV_GP120__INTERACTS_WITH	PARENT	929	HIV-1 gp120 from both CCR5- and CXCR4-tropic HIV-1 strains opens calcium-activated potassium (K(Ca)), chloride, and calcium-permeant nonselective cation channels in macrophages; these signals are mediated by CCR5 and CXCR4
CYTOKINE_ACTIVITY	207	PARENTAL_NON_PARENTAL	2e-05	0.00016325	1234	chemokine (C-C motif) receptor 5	155971	ENV_GP120__INTERACTS_WITH	PARENT	932	V1, V2, and V3 domains and N-linked glycosylation sites of HIV-1 gp120 confer coreceptor tropism; loss of an N-linked glycosylation site within V3 has a major influence on the virus switching from CCR5 to CXCR4 tropism in a V3 charge-dependent manner
CYTOKINE_ACTIVITY	207	PARENTAL_NON_PARENTAL	2e-05	0.00016325	3458	interferon, gamma	155971	ENV_GP120__INTERACTS_WITH	PARENT	1924	IFN-gamma and gp120-induced activation of Na+/H+ exchange appears to be mediated through activation of tyrosine kinase (TK), because TK inhibitors block the action of IFN-gamma and gp120
CYTOKINE_ACTIVITY	207	PARENTAL_NON_PARENTAL	2e-05	0.00016325	3458	interferon, gamma	155971	ENV_GP120__INTERACTS_WITH	PARENT	1927	In the presence of HIV-1 gp120, stimulation through the CD28 pathway partially restores IL-2 and IFN-gamma production by T cell lines in response to anti-CD3 antibodies
CYTOKINE_ACTIVITY	207	PARENTAL_NON_PARENTAL	2e-05	0.00016325	3458	interferon, gamma	155971	ENV_GP120__INTERACTS_WITH	PARENT	1925	Secretion of IL-12 is found in macrophages primed with gamma interferon (IFN-gamma) and subsequently treated with gp120
CYTOKINE_ACTIVITY	207	PARENTAL_NON_PARENTAL	2e-05	0.00016325	3558	interleukin 2 precursor	155971	ENV_GP120__INTERACTS_WITH	PARENT	1985	In the presence of HIV-1 gp120, stimulation through the CD28 pathway partially restores IL-2 and IFN-gamma production by T cell lines in response to anti-CD3 antibodies
CYTOKINE_ACTIVITY	207	PARENTAL_NON_PARENTAL	2e-05	0.00016325	920	CD4 antigen precursor	156110	NEF__DOWNREGULATES	SOLITARY	689	PMA treatment of T cells expressing HIV-1 Nef, which downregulates CD4, restores cell surface CD4 up to 35%; mutations in the phosphorylation sites of the CD4 cytoplasmic tail (Ser408 and Ser415) abolish this effect of PMA
CYTOKINE_ACTIVITY	207	PARENTAL_NON_PARENTAL	2e-05	0.00016325	920	CD4 antigen precursor	156110	NEF__DOWNREGULATES	SOLITARY	666	HIV-1 Nef mutants C142A and K158A/E160G exhibit a temperature-dependent ability to downregulate CD4
CYTOKINE_ACTIVITY	207	PARENTAL_NON_PARENTAL	2e-05	0.00016325	920	CD4 antigen precursor	156110	NEF__DOWNREGULATES	SOLITARY	675	Overexpression of Nef-associated factor 1, Naf1, increases cell surface CD4 expression; HIV-1 Nef suppresses this activity of Naf1 to downregulate CD4 expression
CYTOKINE_ACTIVITY	207	PARENTAL_NON_PARENTAL	2e-05	0.00016325	920	CD4 antigen precursor	156110	NEF__DOWNREGULATES	SOLITARY	653	HIV-1 Nef downregulates CD4 molecules from the cell surface of T, B, peripheral blood mononuclear and monocyte/macrophage cell lines as well as non-lymphoid cell lines
CYTOKINE_ACTIVITY	207	PARENTAL_NON_PARENTAL	2e-05	0.00016325	920	CD4 antigen precursor	156110	NEF__DOWNREGULATES	SOLITARY	684	Expression of HIV-1 Nef in human monocyte-derived dendritic cells using an adenovirus based delivery system decreases CD4 levels, but has no effect on class I MHC
CYTOKINE_ACTIVITY	207	PARENTAL_NON_PARENTAL	2e-05	0.00016325	920	CD4 antigen precursor	156110	NEF__DOWNREGULATES	SOLITARY	661	Deletion of the 19 N-terminal amino acids, including the myristoylation signal from HIV-1 Nef inhibits both MHC-I and CD4 downregulation while preserving most CTL, T-helper and B-cell epitopes
CYTOKINE_ACTIVITY	207	PARENTAL_NON_PARENTAL	2e-05	0.00016325	920	CD4 antigen precursor	156110	NEF__DOWNREGULATES	SOLITARY	692	HIV-1 Nef-mediated CD4 downregulation is profoundly inhibited by the synergistic effect of Eps15DIII, a dominant negative mutant of Eps involved in endocytosis and RNA interference of AP-2 expression
CYTOKINE_ACTIVITY	207	PARENTAL_NON_PARENTAL	2e-05	0.00016325	920	CD4 antigen precursor	156110	NEF__DOWNREGULATES	SOLITARY	670	A dileucine motif in the cytoplasmic domain of CD4 is involved in the association of CD4 with the tyrosine kinase Lck and the downregulation of CD4 by HIV-1 Nef, however Nef does not induce dissociation of Lck from CD4 in acutely HIV-infected cells
CYTOKINE_ACTIVITY	207	PARENTAL_NON_PARENTAL	2e-05	0.00016325	920	CD4 antigen precursor	156110	NEF__DOWNREGULATES	SOLITARY	677	CD4 downregulation by HIV-1 Nef enhances the efficiency of HIV-1 replication in both activated human primary T lymphocytes and lymphoid tissues; Nef-induced CD4 downregulation correlates with severe depletion of CD4+ T cells in lymphoid tissues
CYTOKINE_ACTIVITY	207	PARENTAL_NON_PARENTAL	2e-05	0.00016325	920	CD4 antigen precursor	156110	NEF__DOWNREGULATES	SOLITARY	655	Mutational analysis of HIV-1 Nef shows that a membrane targeting domain (residues 2-7) and a conserved glutamic acid-rich segment (residues 60-71) are required for CD4 downregulation but not for viral infectivity enhancement
CYTOKINE_ACTIVITY	207	PARENTAL_NON_PARENTAL	2e-05	0.00016325	920	CD4 antigen precursor	156110	NEF__DOWNREGULATES	SOLITARY	686	HIV-1 expressing Nef proteins defective in CD4 downregulation activity retain wild-type levels of infectivity in single-round assays, but exhibit delayed replication kinetics and lower titers compared to the wild-type virus in monocyte-derived macrophages
CYTOKINE_ACTIVITY	207	PARENTAL_NON_PARENTAL	2e-05	0.00016325	920	CD4 antigen precursor	156110	NEF__DOWNREGULATES	SOLITARY	663	Nef from primary isolates of HIV-1 suppresses surface CD4 expression in human and mouse T cells
CYTOKINE_ACTIVITY	207	PARENTAL_NON_PARENTAL	2e-05	0.00016325	920	CD4 antigen precursor	156110	NEF__DOWNREGULATES	SOLITARY	694	CD4 and MHC-1 downregulation are highly conserved in primary HIV-1 Nef alleles from brain and lymphoid tissues, but Pak2 activation is highly variable
CYTOKINE_ACTIVITY	207	PARENTAL_NON_PARENTAL	2e-05	0.00016325	920	CD4 antigen precursor	156110	NEF__DOWNREGULATES	SOLITARY	672	A dileucine motif in Nef is required for CD4 downregulation and for interaction with clathrin adaptor complexes AP-1 and AP-2, which are responsible for recruiting sorted proteins into clathrin-coated pits
CYTOKINE_ACTIVITY	207	PARENTAL_NON_PARENTAL	2e-05	0.00016325	920	CD4 antigen precursor	156110	NEF__DOWNREGULATES	SOLITARY	680	HIV-1 Nef downregulates CD4 in Jurkat cells in a concentration-dependent manner
CYTOKINE_ACTIVITY	207	PARENTAL_NON_PARENTAL	2e-05	0.00016325	920	CD4 antigen precursor	156110	NEF__DOWNREGULATES	SOLITARY	657	HIV-1 Nef-mediated downregulation of CD4 is induced by an accelerated dissociation of the T-cell tyrosine kinase Lck and CD4, and a decrease in the half-life of CD4
CYTOKINE_ACTIVITY	207	PARENTAL_NON_PARENTAL	2e-05	0.00016325	920	CD4 antigen precursor	156110	NEF__DOWNREGULATES	SOLITARY	688	HIV-1 Nef forms a ternary complex with ARF1 and beta-COP in endosomes, which facilitates Nef-induced downregulation and transport of CD4 to acidic late-endosomal compartments
CYTOKINE_ACTIVITY	207	PARENTAL_NON_PARENTAL	2e-05	0.00016325	920	CD4 antigen precursor	156110	NEF__DOWNREGULATES	SOLITARY	665	CD4 is downregulated by nef alleles isolated from peripheral blood leukocytes of HIV-1-infected individuals; Nef proteins with point mutations at positions Gly2, Asp36, Cys122, and Val148 exhibit different levels of CD4 downregulation
CYTOKINE_ACTIVITY	207	PARENTAL_NON_PARENTAL	2e-05	0.00016325	920	CD4 antigen precursor	156110	NEF__DOWNREGULATES	SOLITARY	674	Two distinct regions within HIV-1 Nef, amino acid residues 96-144 and 175-186, are required for CD4 downregulation in cells
CYTOKINE_ACTIVITY	207	PARENTAL_NON_PARENTAL	2e-05	0.00016325	920	CD4 antigen precursor	156110	NEF__DOWNREGULATES	SOLITARY	683	A dileucine motif in the cytoplasmic tail of CD4 is not required for HIV-1 Nef binding in insect cells, but is essential for Nef-induced CD4 downregulation
CYTOKINE_ACTIVITY	207	PARENTAL_NON_PARENTAL	2e-05	0.00016325	920	CD4 antigen precursor	156110	NEF__DOWNREGULATES	SOLITARY	660	HIV-1 Nef downregulates cell surface expression of CD4 in CEM Nef+ cells by promoting the accumulation of CD4 in an acidic early endosome
CYTOKINE_ACTIVITY	207	PARENTAL_NON_PARENTAL	2e-05	0.00016325	920	CD4 antigen precursor	156110	NEF__DOWNREGULATES	SOLITARY	690	Experiments using both a recombinant HIV-1 Integrase-defective virus and a diketo acid Integrase inhibitor demonstrate that HIV-1 Nef expressed from extrachromosomal DNA (E-DNA) downregulates CD4 surface expression on primary CD4(+) T lymphocytes
CYTOKINE_ACTIVITY	207	PARENTAL_NON_PARENTAL	2e-05	0.00016325	920	CD4 antigen precursor	156110	NEF__DOWNREGULATES	SOLITARY	669	HIV-1 Nef downregulates CD4 rapidly during the early phase of virus infection, whereas HIV-1 Vpu and Env function late in the infection; in primary cells, down-modulation of CD4 has a stronger dependence on Nef function for reducing cell surface CD4
CYTOKINE_ACTIVITY	207	PARENTAL_NON_PARENTAL	2e-05	0.00016325	920	CD4 antigen precursor	156110	NEF__DOWNREGULATES	SOLITARY	676	High levels of CD4 on the surface of an HIV-1 producing cell block viral infectivity by interfering with incorporation of HIV-1 envelope into the virion; HIV-1 Nef and Vpu inhibit this block by downregulating CD4 from the cell surface
CYTOKINE_ACTIVITY	207	PARENTAL_NON_PARENTAL	2e-05	0.00016325	920	CD4 antigen precursor	156110	NEF__DOWNREGULATES	SOLITARY	654	CD4 downregulation by HIV-1 Nef is independent of the level of CD4 mRNA expressed in cells and of the level of CD4 serine phosphorylation
CYTOKINE_ACTIVITY	207	PARENTAL_NON_PARENTAL	2e-05	0.00016325	920	CD4 antigen precursor	156110	NEF__DOWNREGULATES	SOLITARY	685	The Nef protein from the primary virus isolate HIV-1 KS2 lacks two glutamic acid residues (EE154-5) and has a decreased ability to downregulate CD4
CYTOKINE_ACTIVITY	207	PARENTAL_NON_PARENTAL	2e-05	0.00016325	920	CD4 antigen precursor	156110	NEF__DOWNREGULATES	SOLITARY	662	In adult HIV-1 Nef transgenic mice, CD4 downregulation is found in CD4- and CD8-double positive thymocytes; co-localization of CD4 with a Golgi-specific marker indicates Nef interferes with CD4 intracellular trafficking
CYTOKINE_ACTIVITY	207	PARENTAL_NON_PARENTAL	2e-05	0.00016325	920	CD4 antigen precursor	156110	NEF__DOWNREGULATES	SOLITARY	693	HIV-1 Nef induces drastic and moderate downregulation of CD4 and MHC-I in resting CD4(+) T lymphocytes, respectively, but markedly upregulates cell surface levels of the MHC-II invariant chain CD74
CYTOKINE_ACTIVITY	207	PARENTAL_NON_PARENTAL	2e-05	0.00016325	920	CD4 antigen precursor	156110	NEF__DOWNREGULATES	SOLITARY	671	HIV-1 Nef downregulates CD4 expression on the surface of Jurkat cells and blocks the CD3 signaling pathway; mutations at amino acids 174 and 175 reduce the ability of Nef to downregulate CD4 expression
CYTOKINE_ACTIVITY	207	PARENTAL_NON_PARENTAL	2e-05	0.00016325	920	CD4 antigen precursor	156110	NEF__DOWNREGULATES	SOLITARY	678	The functional ability of HIV-1 Nef to downregulate CD4, but not MHC class I, is associated with Nef-mediated enhancement of HIV-1 pathogenicity in severe combined immunodeficiency (SCID) mice implanted with human fetal thymus and liver
CYTOKINE_ACTIVITY	207	PARENTAL_NON_PARENTAL	2e-05	0.00016325	920	CD4 antigen precursor	156110	NEF__DOWNREGULATES	SOLITARY	656	A dileucine motif in the CD4 cytoplasmic domain is required for its downregulation by HIV-1 Nef; cysteine residues in the cytoplasmic domain of CD4 are essential for the binding of Lck but are not required for Nef-induced downregulation
CYTOKINE_ACTIVITY	207	PARENTAL_NON_PARENTAL	2e-05	0.00016325	920	CD4 antigen precursor	156110	NEF__DOWNREGULATES	SOLITARY	687	HIV-1 group N and group O Nef alleles only weakly downregulate CD4, CD28, and class I and II MHC molecules
CYTOKINE_ACTIVITY	207	PARENTAL_NON_PARENTAL	2e-05	0.00016325	920	CD4 antigen precursor	156110	NEF__DOWNREGULATES	SOLITARY	664	Transduction of the HIV-1 nef gene into murine cells expressing human, chimpanzee, or murine CD4 induces cell surface downregulation of all three molecules; the cytoplasmic domain of CD4 is required for its downregulation by Nef
CYTOKINE_ACTIVITY	207	PARENTAL_NON_PARENTAL	2e-05	0.00016325	920	CD4 antigen precursor	156110	NEF__DOWNREGULATES	SOLITARY	673	An isoleucine residue at position 410 and two leucine residues at positions 413 and 414 in CD4 are required for HIV-1 Nef-mediated CD4 downregulation in cells
CYTOKINE_ACTIVITY	207	PARENTAL_NON_PARENTAL	2e-05	0.00016325	920	CD4 antigen precursor	156110	NEF__DOWNREGULATES	SOLITARY	681	The HIV-1 Nef mutant F12-HIVNef, containing three rare amino acid substitutions, G(140)E, V(153)L and E(177)G, represses Nef-induced accelerated rates of CD4 internalization and p62NAK activation
CYTOKINE_ACTIVITY	207	PARENTAL_NON_PARENTAL	2e-05	0.00016325	920	CD4 antigen precursor	156110	NEF__DOWNREGULATES	SOLITARY	658	CEM cells stably transfected with a replication-defective provirus of HIV-1 that has a rev-splicing mutation and expresses an intact nef gene have markedly reduced cell surface expression of CD4
CYTOKINE_ACTIVITY	207	PARENTAL_NON_PARENTAL	2e-05	0.00016325	1234	chemokine (C-C motif) receptor 5	156110	NEF__DOWNREGULATES	SOLITARY	950	SH3 (PxxP motif) and PACS (E4) interaction surfaces as well as the myristoylation site (G2) in HIV-1 Nef are required for Nef-mediated downregulation of CCR5
CYTOKINE_ACTIVITY	207	PARENTAL_NON_PARENTAL	2e-05	0.00016325	1234	chemokine (C-C motif) receptor 5	156110	NEF__DOWNREGULATES	SOLITARY	949	HIV-1 Nef downregulates cell-surface levels of CCR5 in CHO cells expressing human CCR5; the Nef-induced downregulation of CCR5 is as efficient as the downregulation induced by the natural beta-chemokine ligand RANTES
CYTOKINE_ACTIVITY	207	PARENTAL_NON_PARENTAL	2e-05	0.00016325	3458	interferon, gamma	156110	NEF__DOWNREGULATES	SOLITARY	1934	Upon T cell activation, HIV-1 Nef expression downregulates both IL-2 and IFN-gamma production in a dose-dependent manner
CYTOKINE_ACTIVITY	207	PARENTAL_NON_PARENTAL	2e-05	0.00016325	3558	interleukin 2 precursor	156110	NEF__DOWNREGULATES	SOLITARY	1994	Upon TcR triggering with antigens, HIV-1 Nef specifically downregulates IL-2 and interferon-gamma production in human T cells
CYTOKINE_ACTIVITY	207	PARENTAL_NON_PARENTAL	2e-05	0.00016325	920	CD4 antigen precursor	155871	TAT__UPREGULATES	SOLITARY	520	HIV-1 Tat upregulates mRNA expression and cell surface levels of CD4 antigen in Jurkat cells
CYTOKINE_ACTIVITY	207	PARENTAL_NON_PARENTAL	2e-05	0.00016325	1234	chemokine (C-C motif) receptor 5	155871	TAT__UPREGULATES	SOLITARY	912	HIV-1 Tat is associated with upregulation of CCR5 and MIP-1alpha expression in nodular lesions found in HIV encephalopathy and progressive multifocal leukoencephalopathy (PML), indicating a role for Tat in HIV-1 pathogenesis
CYTOKINE_ACTIVITY	207	PARENTAL_NON_PARENTAL	2e-05	0.00016325	1234	chemokine (C-C motif) receptor 5	155871	TAT__UPREGULATES	SOLITARY	911	HIV-1 Tat upregulates CCR5 expression on monocytes/macrophages but not on lymphocytes, indicating a role for Tat in HIV-1 pathogenesis and in promoting the infection of monocytes/macrophages.
CYTOKINE_ACTIVITY	207	PARENTAL_NON_PARENTAL	2e-05	0.00016325	3458	interferon, gamma	155871	TAT__UPREGULATES	SOLITARY	1910	HIV-1 Tat upregulates IFN-gamma expression by uninfected mononuclear cells
CYTOKINE_ACTIVITY	207	PARENTAL_NON_PARENTAL	2e-05	0.00016325	3558	interleukin 2 precursor	155871	TAT__UPREGULATES	SOLITARY	1976	HIV-1 Tat upregulates IL-2 expression in activated T-cells and Jurkat T-cells through activation of the IL-2 promoter, an effect involving NF-kappa B, NFAT, and cyclic nucleoside phosphodiesterase 4
CYTOKINE_ACTIVITY	208	PARENTAL_NON_PARENTAL	2e-05	0.000164277	920	CD4 antigen precursor	155971	ENV_GP120__DOWNREGULATES	CHILD	576	Phorbol myristate acetate (PMA) pretreatment of CD4+ cells prevents subsequent HIV-1 gp120-induced downregulation of CD4 receptor molecules
CYTOKINE_ACTIVITY	208	PARENTAL_NON_PARENTAL	2e-05	0.000164277	920	CD4 antigen precursor	155971	ENV_GP120__DOWNREGULATES	CHILD	623	T-tropic HIV-1 gp120s are capable of priming phorbol ester (PMA) induced co-down-modulation of gp120 complexes with tailless CD4 by interacting with CXCR4, whereas M-tropic gp120 are not, even in the presence of CCR5
CYTOKINE_ACTIVITY	208	PARENTAL_NON_PARENTAL	2e-05	0.000164277	920	CD4 antigen precursor	155971	ENV_GP120__DOWNREGULATES	CHILD	558	HIV-1 gp120 induces the dissociation of p56lck from CD4 and the downregulation of CD4 from the cellular surface
CYTOKINE_ACTIVITY	208	PARENTAL_NON_PARENTAL	2e-05	0.000164277	920	CD4 antigen precursor	155971	ENV_GP120__DOWNREGULATES	CHILD	606	CD4 downregulation by the treatment of macrophages with HIV-1 gp120 is mediated through the induction of endogenous TNF-alpha
CYTOKINE_ACTIVITY	208	PARENTAL_NON_PARENTAL	2e-05	0.000164277	1234	chemokine (C-C motif) receptor 5	155971	ENV_GP120__DOWNREGULATES	CHILD	926	A synthetic peptide corresponding to amino acid residues 414-434 of HIV-1 gp120 downregulates the expression and function of chemokine receptors CCR5 and CXCR4 in monocytes by activating the 7-transmembrane G-protein-coupled receptor FPRL1/LXA4R
CYTOKINE_ACTIVITY	208	PARENTAL_NON_PARENTAL	2e-05	0.000164277	3458	interferon, gamma	155971	ENV_GP120__DOWNREGULATES	CHILD	1920	HIV-1 gp41 or gp120 synthetic peptides induce the production of interleukin (IL)-1 and tumor necrosis factor (TNF); in contrast, gp41 or gp120 synthetic peptides are able to depress the production of interferon (IFN)-alpha, IFN-gamma, and IL-2
CYTOKINE_ACTIVITY	208	PARENTAL_NON_PARENTAL	2e-05	0.000164277	3458	interferon, gamma	155971	ENV_GP120__DOWNREGULATES	CHILD	1928	Secretion of IL-2 and IFN-gamma stimulated with anti-CD3 antibodies is inhibited by HIV-1 gp120 in T cell lines
CYTOKINE_ACTIVITY	208	PARENTAL_NON_PARENTAL	2e-05	0.000164277	920	CD4 antigen precursor	155971	ENV_GP120__INHIBITED_BY	CHILD	573	HIV-1 gp120 stimulates monocytes to release TNF-alpha, IL-1 beta, IL-6, and granulocyte-macrophage-CSF, and this effect can be blocked with soluble CD4
CYTOKINE_ACTIVITY	208	PARENTAL_NON_PARENTAL	2e-05	0.000164277	920	CD4 antigen precursor	155971	ENV_GP120__INHIBITED_BY	CHILD	628	The physiological levels of cell-surface CD4 interfere with HIV-1 replication in T cells by a mechanism that inhibits HIV-1 gp120 envelope incorporation into viral membranes
CYTOKINE_ACTIVITY	208	PARENTAL_NON_PARENTAL	2e-05	0.000164277	920	CD4 antigen precursor	155971	ENV_GP120__INHIBITED_BY	CHILD	596	Combinations of CD4-based molecules and antibodies to HIV-1 gp120 and/or gp41 inhibit cell fusion formation mediated by the interaction of CD4 to gp120
CYTOKINE_ACTIVITY	208	PARENTAL_NON_PARENTAL	2e-05	0.000164277	1234	chemokine (C-C motif) receptor 5	155971	ENV_GP120__INHIBITED_BY	CHILD	940	HIV-1 gp120 induced cell death is inhibited by a CCR5-mediated neuroprotective pathway that involves protein kinase Akt/PKB as an essential component and can be triggered by the CCR5 agonists MIP-1beta and RANTES
CYTOKINE_ACTIVITY	208	PARENTAL_NON_PARENTAL	2e-05	0.000164277	3458	interferon, gamma	155971	ENV_GP120__INHIBITED_BY	CHILD	1930	Induction of the receptor activator of cytokine nuclear factor kappa B ligand (RANKL) is mediated by HIV-1 gp120; the gp120-mediated induction of RANKL is blocked by interferon-gamma
CYTOKINE_ACTIVITY	208	PARENTAL_NON_PARENTAL	2e-05	0.000164277	920	CD4 antigen precursor	155971	ENV_GP120__INHIBITS	CHILD	547	HIV-1 envelope protein gp120 can specifically inhibit CD4-dependent class II MHC-restricted T cell response to Antigens
CYTOKINE_ACTIVITY	208	PARENTAL_NON_PARENTAL	2e-05	0.000164277	1234	chemokine (C-C motif) receptor 5	155971	ENV_GP120__INHIBITS	CHILD	923	HIV-1 gp120 from a T-cell-tropic virus causes CD4-dependent antagonism of CXCR4 response to SDF-1alpha, whereas gp120 from macrophage-tropic viruses causes CD4-dependent antagonism of CCR5 response to MIP-1alpha
CYTOKINE_ACTIVITY	208	PARENTAL_NON_PARENTAL	2e-05	0.000164277	3458	interferon, gamma	155971	ENV_GP120__INHIBITS	CHILD	1929	HIV-1 gp120 inhibits natural killer (NK) cell natural cytotoxicity and this inhibition also affects the production of the proinflammatory cytokine interferon-gamma (IFN-gamma); the inhibitory activity of gp120 can be prevented by coincubation with VIP
CYTOKINE_ACTIVITY	208	PARENTAL_NON_PARENTAL	2e-05	0.000164277	3458	interferon, gamma	155971	ENV_GP120__INHIBITS	CHILD	1923	Treatment of human colonic epithelial cells with recombinant gamma-interferon (rlFN gamma) induces a dose-dependent inhibition of Galactosyl ceramide (GalCer) expression on the cell surface; GalCer is a receptor for HIV-1 gp120
CYTOKINE_ACTIVITY	208	PARENTAL_NON_PARENTAL	2e-05	0.000164277	920	CD4 antigen precursor	155971	ENV_GP120__INTERACTS_WITH	PARENT	647	Co-expression of CD4 and DC-SIGN in Raji cells promotes internalization and intracellular retention of HIV-1 through interaction with HIV-1 gp120
CYTOKINE_ACTIVITY	208	PARENTAL_NON_PARENTAL	2e-05	0.000164277	920	CD4 antigen precursor	155971	ENV_GP120__INTERACTS_WITH	PARENT	575	Downmodulation of the interaction between HIV-1 gp120 and CD4 by TPA is blocked by protein kinase C (PKC) inhibitors, suggesting PKC may play an important role in HIV-1 infection
CYTOKINE_ACTIVITY	208	PARENTAL_NON_PARENTAL	2e-05	0.000164277	920	CD4 antigen precursor	155971	ENV_GP120__INTERACTS_WITH	PARENT	613	HIV-1 gp120 specifically recognizes the C-terminal heparin-binding domain of fibronectin (Fn) and this binding inhibits the interaction of gp120 with soluble CD4
CYTOKINE_ACTIVITY	208	PARENTAL_NON_PARENTAL	2e-05	0.000164277	920	CD4 antigen precursor	155971	ENV_GP120__INTERACTS_WITH	PARENT	632	HIV-1 gp120 interacts with CD4 and alphavbeta3 in peripheral blood monocyte-derived macrophages; neutralizing antibodies against the alphavbeta3 integrin interfere with the coprecipitation of alphavbeta3 with an anti-gp120 antibody
CYTOKINE_ACTIVITY	208	PARENTAL_NON_PARENTAL	2e-05	0.000164277	920	CD4 antigen precursor	155971	ENV_GP120__INTERACTS_WITH	PARENT	545	HIV-1 envelope glycoproteins gp120 and gp160 directly and specifically impair the CD3/TcR-mediated activation of phospholipase C (PLC) via the CD4 molecule in uninfected T cells
CYTOKINE_ACTIVITY	208	PARENTAL_NON_PARENTAL	2e-05	0.000164277	920	CD4 antigen precursor	155971	ENV_GP120__INTERACTS_WITH	PARENT	649	CCR5- or CXCR4-tropic HIV-1 induce Indoleamine 2,3-dioxygenase (IDO) in plasmacytoid dendritic cells and this induction is inhibited by the blockade of gp120/CD4 interactions with antibodies to CD4
CYTOKINE_ACTIVITY	208	PARENTAL_NON_PARENTAL	2e-05	0.000164277	920	CD4 antigen precursor	155971	ENV_GP120__INTERACTS_WITH	PARENT	598	The third complementarity-determining region (CDR3; residues 79-96) within domain 1 of the human CD4 molecule plays a critical role in membrane fusion mediated by the interaction of CD4 with HIV-1 gp120
CYTOKINE_ACTIVITY	208	PARENTAL_NON_PARENTAL	2e-05	0.000164277	920	CD4 antigen precursor	155971	ENV_GP120__INTERACTS_WITH	PARENT	615	Contact of CD4+ T cells with HIV-1 infected or HIV-1 gp120-expressing cells induces PARP hydrolysis, which leads to the cleavage of 116 kDa PARP into two fragments
CYTOKINE_ACTIVITY	208	PARENTAL_NON_PARENTAL	2e-05	0.000164277	920	CD4 antigen precursor	155971	ENV_GP120__INTERACTS_WITH	PARENT	642	The ability of thioredoxin, a protein disulfide isomerase (PDI), to reduce the disulfide bond in CD4 is enhanced in the presence of HIV-1 gp120
CYTOKINE_ACTIVITY	208	PARENTAL_NON_PARENTAL	2e-05	0.000164277	920	CD4 antigen precursor	155971	ENV_GP120__INTERACTS_WITH	PARENT	553	Pretreatment of HIV-1 infected cells with TNF alpha augments syncytia formation mediated by the interaction of HIV-1 gp120 with cell surface CD4 molecules
CYTOKINE_ACTIVITY	208	PARENTAL_NON_PARENTAL	2e-05	0.000164277	920	CD4 antigen precursor	155971	ENV_GP120__INTERACTS_WITH	PARENT	608	Apoptosis induced by HIV-1 gp120/CD4 cross-linking in Th1 clones is inhibited by anti-CD95 or anti-CD95L neutralizing monoclonal antibodies, as well as by a specific interleukin-1 beta converting enzyme (ICE) inhibitor
CYTOKINE_ACTIVITY	208	PARENTAL_NON_PARENTAL	2e-05	0.000164277	920	CD4 antigen precursor	155971	ENV_GP120__INTERACTS_WITH	PARENT	617	The inhibition of IL-2R expression and proliferation induced by the interaction of CD4 with HIV-1 envelope glycoprotein gp120 is correlated with the inhibition of expression and activation of Janus kinase JAK3
CYTOKINE_ACTIVITY	208	PARENTAL_NON_PARENTAL	2e-05	0.000164277	920	CD4 antigen precursor	155971	ENV_GP120__INTERACTS_WITH	PARENT	644	Bile salt-stimulated lipase (BSSL), a Lewis X (LeX)-containing glycoprotein found in human milk, binds to DC-SIGN and inhibits the interaction of gp120 with CD4
CYTOKINE_ACTIVITY	208	PARENTAL_NON_PARENTAL	2e-05	0.000164277	920	CD4 antigen precursor	155971	ENV_GP120__INTERACTS_WITH	PARENT	574	12-O-tetradecanoylphorbol-13-acetate (TPA) down-modulates the expression of CD4, which is essential for syncytia formation through interaction with the HIV-1 envelope protein gp120
CYTOKINE_ACTIVITY	208	PARENTAL_NON_PARENTAL	2e-05	0.000164277	920	CD4 antigen precursor	155971	ENV_GP120__INTERACTS_WITH	PARENT	612	CD4-expressing human T cell lines induce significant and rapid conformational changes in gp120-gp41 from T cell-tropic HIV-1 strains, and little conformational changes in gp120-gp41 from macrophage-tropic HIV-1 strains
CYTOKINE_ACTIVITY	208	PARENTAL_NON_PARENTAL	2e-05	0.000164277	920	CD4 antigen precursor	155971	ENV_GP120__INTERACTS_WITH	PARENT	625	The level of HIV-1 gp120-mediated syncytium formation and infectivity is enhanced in the presence of neuraminidase (NA) and involves the interaction between gp120, CD4, and chemokine coreceptors
CYTOKINE_ACTIVITY	208	PARENTAL_NON_PARENTAL	2e-05	0.000164277	920	CD4 antigen precursor	155971	ENV_GP120__INTERACTS_WITH	PARENT	648	Expression of CD4 on Raji B cells strongly inhibits DC-SIGN-mediated HIV-1 transmission to T cells, presumably through interaction with HIV-1 gp120
CYTOKINE_ACTIVITY	208	PARENTAL_NON_PARENTAL	2e-05	0.000164277	920	CD4 antigen precursor	155971	ENV_GP120__INTERACTS_WITH	PARENT	592	Calcium ions are required for cell fusion mediated by interactions between CD4 and HIV-1 gp120/gp41; EDTA and EGTA block cell fusion in culture media containing calcium ions
CYTOKINE_ACTIVITY	208	PARENTAL_NON_PARENTAL	2e-05	0.000164277	920	CD4 antigen precursor	155971	ENV_GP120__INTERACTS_WITH	PARENT	614	Glycolipids such as galactosylceramides, sulfogalactoceramides, globotriosylceramide, and gangliosides play an important role as HIV-1 fusion cofactors following the interaction of CD4 and HIV-1 gp120
CYTOKINE_ACTIVITY	208	PARENTAL_NON_PARENTAL	2e-05	0.000164277	920	CD4 antigen precursor	155971	ENV_GP120__INTERACTS_WITH	PARENT	634	Expression of the human CD4 receptor in murine T-cells is sufficient for syncytia formation with HIV-1 envelope expressing cells and entry of MLV/HIV pseudotyped retroviral vectors, suggesting that the murine CXCR4 is a functional coreceptor
CYTOKINE_ACTIVITY	208	PARENTAL_NON_PARENTAL	2e-05	0.000164277	920	CD4 antigen precursor	155971	ENV_GP120__INTERACTS_WITH	PARENT	548	HIV-1 gp120 suppresses T and B cell activation and the expression of cytolytic activities through its interaction with CD4
CYTOKINE_ACTIVITY	208	PARENTAL_NON_PARENTAL	2e-05	0.000164277	920	CD4 antigen precursor	155971	ENV_GP120__INTERACTS_WITH	PARENT	604	HIV-1 gp120-CD4 interaction is necessary to repress HIV-1 long terminal repeat-dependent luciferase activity; the cytoplasmic domain of CD4 is found to be required for this effect to occur
CYTOKINE_ACTIVITY	208	PARENTAL_NON_PARENTAL	2e-05	0.000164277	920	CD4 antigen precursor	155971	ENV_GP120__INTERACTS_WITH	PARENT	616	CD4-p56Lck interaction is required for HIV-1 gp120-induced nuclear translocation of NF-kappaB in HeLa cells
CYTOKINE_ACTIVITY	208	PARENTAL_NON_PARENTAL	2e-05	0.000164277	920	CD4 antigen precursor	155971	ENV_GP120__INTERACTS_WITH	PARENT	643	The V3 domain of HIV-1 gp120 induces associations between CD4 and CCR5 receptors in cholesterol-rich microenvironments
CYTOKINE_ACTIVITY	208	PARENTAL_NON_PARENTAL	2e-05	0.000164277	920	CD4 antigen precursor	155971	ENV_GP120__INTERACTS_WITH	PARENT	554	Interaction of HIV-1 gp120 with cell-associated CD4 leads to the induction of IFN alpha; preincubation of cells with anti-CD4 or the presence of soluble CD4 during incubation inhibits IFN alpha induction
CYTOKINE_ACTIVITY	208	PARENTAL_NON_PARENTAL	2e-05	0.000164277	920	CD4 antigen precursor	155971	ENV_GP120__INTERACTS_WITH	PARENT	610	HIV-1 gp120 induces CD4 association with lymphocyte surface molecules CD3, CD11a, CD27, CD45RA, CD45RB, CD45RO, CD49d, CD38, CD26, CD59, CD95 and class I MHC molecules
CYTOKINE_ACTIVITY	208	PARENTAL_NON_PARENTAL	2e-05	0.000164277	920	CD4 antigen precursor	155971	ENV_GP120__INTERACTS_WITH	PARENT	618	Gross cystic disease fluid protein-15 (GCDFP-15) binds to CD4, a T-cell co-receptor involved in antigen recognition, thereby inhibiting the ability of the receptor to interact with the HIV-1 envelope protein gp120
CYTOKINE_ACTIVITY	208	PARENTAL_NON_PARENTAL	2e-05	0.000164277	1234	chemokine (C-C motif) receptor 5	155971	ENV_GP120__INTERACTS_WITH	PARENT	942	The V3 domain of HIV-1 gp120 induces associations between CD4 and CCR5 receptors in cholesterol-rich microenvironments
CYTOKINE_ACTIVITY	208	PARENTAL_NON_PARENTAL	2e-05	0.000164277	1234	chemokine (C-C motif) receptor 5	155971	ENV_GP120__INTERACTS_WITH	PARENT	929	HIV-1 gp120 from both CCR5- and CXCR4-tropic HIV-1 strains opens calcium-activated potassium (K(Ca)), chloride, and calcium-permeant nonselective cation channels in macrophages; these signals are mediated by CCR5 and CXCR4
CYTOKINE_ACTIVITY	208	PARENTAL_NON_PARENTAL	2e-05	0.000164277	1234	chemokine (C-C motif) receptor 5	155971	ENV_GP120__INTERACTS_WITH	PARENT	932	V1, V2, and V3 domains and N-linked glycosylation sites of HIV-1 gp120 confer coreceptor tropism; loss of an N-linked glycosylation site within V3 has a major influence on the virus switching from CCR5 to CXCR4 tropism in a V3 charge-dependent manner
CYTOKINE_ACTIVITY	208	PARENTAL_NON_PARENTAL	2e-05	0.000164277	1234	chemokine (C-C motif) receptor 5	155971	ENV_GP120__INTERACTS_WITH	PARENT	937	HIV-1 gp120 and gp41-mediated virus-cell fusion is more dependent on viral core maturation for viruses bearing CXCR4-tropic gp120 than for those bearing CCR5-tropic gp120
CYTOKINE_ACTIVITY	208	PARENTAL_NON_PARENTAL	2e-05	0.000164277	1234	chemokine (C-C motif) receptor 5	155971	ENV_GP120__INTERACTS_WITH	PARENT	917	The specific amino acids 298-329 in the V3 loop of HIV-1 gp120 that determine cellular tropism also regulate chemokine coreceptor (CCR5 or CXCR4) preference for cell entry by the virus
CYTOKINE_ACTIVITY	208	PARENTAL_NON_PARENTAL	2e-05	0.000164277	1234	chemokine (C-C motif) receptor 5	155971	ENV_GP120__INTERACTS_WITH	PARENT	930	N-formyl-methionyl-leucylphenyl-alanine binding to formyl peptide receptor (FPR) results in significant attenuation of cell responses to CCR5 ligands and in inhibition of HIV-1 gp120-mediated fusion and infection of cells expressing CD4, CCR5, and FPR
CYTOKINE_ACTIVITY	208	PARENTAL_NON_PARENTAL	2e-05	0.000164277	1234	chemokine (C-C motif) receptor 5	155971	ENV_GP120__INTERACTS_WITH	PARENT	936	HIV-1 gp120 interactions with CXCR4 and CCR5 lead to the cross-desensitization of CCR6 and CCR7; this gp120-induced inhibition is strictly dependent on CXCR4 or CCR5 and lipid rafts but not on CD4 or V(H)3-expressing BCR
CYTOKINE_ACTIVITY	208	PARENTAL_NON_PARENTAL	2e-05	0.000164277	3458	interferon, gamma	155971	ENV_GP120__INTERACTS_WITH	PARENT	1924	IFN-gamma and gp120-induced activation of Na+/H+ exchange appears to be mediated through activation of tyrosine kinase (TK), because TK inhibitors block the action of IFN-gamma and gp120
CYTOKINE_ACTIVITY	208	PARENTAL_NON_PARENTAL	2e-05	0.000164277	3458	interferon, gamma	155971	ENV_GP120__INTERACTS_WITH	PARENT	1927	In the presence of HIV-1 gp120, stimulation through the CD28 pathway partially restores IL-2 and IFN-gamma production by T cell lines in response to anti-CD3 antibodies
CYTOKINE_ACTIVITY	208	PARENTAL_NON_PARENTAL	2e-05	0.000164277	3458	interferon, gamma	155971	ENV_GP120__INTERACTS_WITH	PARENT	1925	Secretion of IL-12 is found in macrophages primed with gamma interferon (IFN-gamma) and subsequently treated with gp120
CYTOKINE_ACTIVITY	208	PARENTAL_NON_PARENTAL	2e-05	0.000164277	920	CD4 antigen precursor	155971	ENV_GP41__INTERACTS_WITH	SOLITARY	652	A truncated cytoplasmic domain of 27 amino acids in HIV-1 gp41 can expose highly conserved domains involved in both HIV-1 coreceptor and CD4 binding
CYTOKINE_ACTIVITY	208	PARENTAL_NON_PARENTAL	2e-05	0.000164277	920	CD4 antigen precursor	155971	ENV_GP41__INTERACTS_WITH	SOLITARY	650	The HIV-1 transmembrane glycoprotein gp41 is an amino acceptor and donor substrate for transglutaminase in vitro; soluble CD4 can block the transglutaminase-catalyzed incorporation of the polyamine spermidine into HIV-1 gp41
CYTOKINE_ACTIVITY	208	PARENTAL_NON_PARENTAL	2e-05	0.000164277	1234	chemokine (C-C motif) receptor 5	155971	ENV_GP41__INTERACTS_WITH	SOLITARY	945	RANTES, MIP-1beta, and anti-CD4 antibodies inhibit CCR5-dependent cell-cell fusion mediated by HIV-1 gp120 and gp41 from macrophage-tropic isolates
CYTOKINE_ACTIVITY	208	PARENTAL_NON_PARENTAL	2e-05	0.000164277	3458	interferon, gamma	155971	ENV_GP41__INTERACTS_WITH	SOLITARY	1932	PWM, LPS, IFN-gamma and IL-6 can increase HIV-1 gp41 binding to human B cells
CYTOKINE_ACTIVITY	208	PARENTAL_NON_PARENTAL	2e-05	0.000164277	920	CD4 antigen precursor	156110	NEF__DOWNREGULATES	SOLITARY	687	HIV-1 group N and group O Nef alleles only weakly downregulate CD4, CD28, and class I and II MHC molecules
CYTOKINE_ACTIVITY	208	PARENTAL_NON_PARENTAL	2e-05	0.000164277	920	CD4 antigen precursor	156110	NEF__DOWNREGULATES	SOLITARY	664	Transduction of the HIV-1 nef gene into murine cells expressing human, chimpanzee, or murine CD4 induces cell surface downregulation of all three molecules; the cytoplasmic domain of CD4 is required for its downregulation by Nef
CYTOKINE_ACTIVITY	208	PARENTAL_NON_PARENTAL	2e-05	0.000164277	920	CD4 antigen precursor	156110	NEF__DOWNREGULATES	SOLITARY	673	An isoleucine residue at position 410 and two leucine residues at positions 413 and 414 in CD4 are required for HIV-1 Nef-mediated CD4 downregulation in cells
CYTOKINE_ACTIVITY	208	PARENTAL_NON_PARENTAL	2e-05	0.000164277	920	CD4 antigen precursor	156110	NEF__DOWNREGULATES	SOLITARY	681	The HIV-1 Nef mutant F12-HIVNef, containing three rare amino acid substitutions, G(140)E, V(153)L and E(177)G, represses Nef-induced accelerated rates of CD4 internalization and p62NAK activation
CYTOKINE_ACTIVITY	208	PARENTAL_NON_PARENTAL	2e-05	0.000164277	920	CD4 antigen precursor	156110	NEF__DOWNREGULATES	SOLITARY	658	CEM cells stably transfected with a replication-defective provirus of HIV-1 that has a rev-splicing mutation and expresses an intact nef gene have markedly reduced cell surface expression of CD4
CYTOKINE_ACTIVITY	208	PARENTAL_NON_PARENTAL	2e-05	0.000164277	920	CD4 antigen precursor	156110	NEF__DOWNREGULATES	SOLITARY	689	PMA treatment of T cells expressing HIV-1 Nef, which downregulates CD4, restores cell surface CD4 up to 35%; mutations in the phosphorylation sites of the CD4 cytoplasmic tail (Ser408 and Ser415) abolish this effect of PMA
CYTOKINE_ACTIVITY	208	PARENTAL_NON_PARENTAL	2e-05	0.000164277	920	CD4 antigen precursor	156110	NEF__DOWNREGULATES	SOLITARY	666	HIV-1 Nef mutants C142A and K158A/E160G exhibit a temperature-dependent ability to downregulate CD4
CYTOKINE_ACTIVITY	208	PARENTAL_NON_PARENTAL	2e-05	0.000164277	920	CD4 antigen precursor	156110	NEF__DOWNREGULATES	SOLITARY	675	Overexpression of Nef-associated factor 1, Naf1, increases cell surface CD4 expression; HIV-1 Nef suppresses this activity of Naf1 to downregulate CD4 expression
CYTOKINE_ACTIVITY	208	PARENTAL_NON_PARENTAL	2e-05	0.000164277	920	CD4 antigen precursor	156110	NEF__DOWNREGULATES	SOLITARY	653	HIV-1 Nef downregulates CD4 molecules from the cell surface of T, B, peripheral blood mononuclear and monocyte/macrophage cell lines as well as non-lymphoid cell lines
CYTOKINE_ACTIVITY	208	PARENTAL_NON_PARENTAL	2e-05	0.000164277	920	CD4 antigen precursor	156110	NEF__DOWNREGULATES	SOLITARY	684	Expression of HIV-1 Nef in human monocyte-derived dendritic cells using an adenovirus based delivery system decreases CD4 levels, but has no effect on class I MHC
CYTOKINE_ACTIVITY	208	PARENTAL_NON_PARENTAL	2e-05	0.000164277	920	CD4 antigen precursor	156110	NEF__DOWNREGULATES	SOLITARY	661	Deletion of the 19 N-terminal amino acids, including the myristoylation signal from HIV-1 Nef inhibits both MHC-I and CD4 downregulation while preserving most CTL, T-helper and B-cell epitopes
CYTOKINE_ACTIVITY	208	PARENTAL_NON_PARENTAL	2e-05	0.000164277	920	CD4 antigen precursor	156110	NEF__DOWNREGULATES	SOLITARY	692	HIV-1 Nef-mediated CD4 downregulation is profoundly inhibited by the synergistic effect of Eps15DIII, a dominant negative mutant of Eps involved in endocytosis and RNA interference of AP-2 expression
CYTOKINE_ACTIVITY	208	PARENTAL_NON_PARENTAL	2e-05	0.000164277	920	CD4 antigen precursor	156110	NEF__DOWNREGULATES	SOLITARY	670	A dileucine motif in the cytoplasmic domain of CD4 is involved in the association of CD4 with the tyrosine kinase Lck and the downregulation of CD4 by HIV-1 Nef, however Nef does not induce dissociation of Lck from CD4 in acutely HIV-infected cells
CYTOKINE_ACTIVITY	208	PARENTAL_NON_PARENTAL	2e-05	0.000164277	920	CD4 antigen precursor	156110	NEF__DOWNREGULATES	SOLITARY	677	CD4 downregulation by HIV-1 Nef enhances the efficiency of HIV-1 replication in both activated human primary T lymphocytes and lymphoid tissues; Nef-induced CD4 downregulation correlates with severe depletion of CD4+ T cells in lymphoid tissues
CYTOKINE_ACTIVITY	208	PARENTAL_NON_PARENTAL	2e-05	0.000164277	920	CD4 antigen precursor	156110	NEF__DOWNREGULATES	SOLITARY	655	Mutational analysis of HIV-1 Nef shows that a membrane targeting domain (residues 2-7) and a conserved glutamic acid-rich segment (residues 60-71) are required for CD4 downregulation but not for viral infectivity enhancement
CYTOKINE_ACTIVITY	208	PARENTAL_NON_PARENTAL	2e-05	0.000164277	920	CD4 antigen precursor	156110	NEF__DOWNREGULATES	SOLITARY	686	HIV-1 expressing Nef proteins defective in CD4 downregulation activity retain wild-type levels of infectivity in single-round assays, but exhibit delayed replication kinetics and lower titers compared to the wild-type virus in monocyte-derived macrophages
CYTOKINE_ACTIVITY	208	PARENTAL_NON_PARENTAL	2e-05	0.000164277	920	CD4 antigen precursor	156110	NEF__DOWNREGULATES	SOLITARY	663	Nef from primary isolates of HIV-1 suppresses surface CD4 expression in human and mouse T cells
CYTOKINE_ACTIVITY	208	PARENTAL_NON_PARENTAL	2e-05	0.000164277	920	CD4 antigen precursor	156110	NEF__DOWNREGULATES	SOLITARY	694	CD4 and MHC-1 downregulation are highly conserved in primary HIV-1 Nef alleles from brain and lymphoid tissues, but Pak2 activation is highly variable
CYTOKINE_ACTIVITY	208	PARENTAL_NON_PARENTAL	2e-05	0.000164277	920	CD4 antigen precursor	156110	NEF__DOWNREGULATES	SOLITARY	672	A dileucine motif in Nef is required for CD4 downregulation and for interaction with clathrin adaptor complexes AP-1 and AP-2, which are responsible for recruiting sorted proteins into clathrin-coated pits
CYTOKINE_ACTIVITY	208	PARENTAL_NON_PARENTAL	2e-05	0.000164277	920	CD4 antigen precursor	156110	NEF__DOWNREGULATES	SOLITARY	680	HIV-1 Nef downregulates CD4 in Jurkat cells in a concentration-dependent manner
CYTOKINE_ACTIVITY	208	PARENTAL_NON_PARENTAL	2e-05	0.000164277	920	CD4 antigen precursor	156110	NEF__DOWNREGULATES	SOLITARY	657	HIV-1 Nef-mediated downregulation of CD4 is induced by an accelerated dissociation of the T-cell tyrosine kinase Lck and CD4, and a decrease in the half-life of CD4
CYTOKINE_ACTIVITY	208	PARENTAL_NON_PARENTAL	2e-05	0.000164277	920	CD4 antigen precursor	156110	NEF__DOWNREGULATES	SOLITARY	688	HIV-1 Nef forms a ternary complex with ARF1 and beta-COP in endosomes, which facilitates Nef-induced downregulation and transport of CD4 to acidic late-endosomal compartments
CYTOKINE_ACTIVITY	208	PARENTAL_NON_PARENTAL	2e-05	0.000164277	920	CD4 antigen precursor	156110	NEF__DOWNREGULATES	SOLITARY	665	CD4 is downregulated by nef alleles isolated from peripheral blood leukocytes of HIV-1-infected individuals; Nef proteins with point mutations at positions Gly2, Asp36, Cys122, and Val148 exhibit different levels of CD4 downregulation
CYTOKINE_ACTIVITY	208	PARENTAL_NON_PARENTAL	2e-05	0.000164277	920	CD4 antigen precursor	156110	NEF__DOWNREGULATES	SOLITARY	674	Two distinct regions within HIV-1 Nef, amino acid residues 96-144 and 175-186, are required for CD4 downregulation in cells
CYTOKINE_ACTIVITY	208	PARENTAL_NON_PARENTAL	2e-05	0.000164277	920	CD4 antigen precursor	156110	NEF__DOWNREGULATES	SOLITARY	683	A dileucine motif in the cytoplasmic tail of CD4 is not required for HIV-1 Nef binding in insect cells, but is essential for Nef-induced CD4 downregulation
CYTOKINE_ACTIVITY	208	PARENTAL_NON_PARENTAL	2e-05	0.000164277	920	CD4 antigen precursor	156110	NEF__DOWNREGULATES	SOLITARY	660	HIV-1 Nef downregulates cell surface expression of CD4 in CEM Nef+ cells by promoting the accumulation of CD4 in an acidic early endosome
CYTOKINE_ACTIVITY	208	PARENTAL_NON_PARENTAL	2e-05	0.000164277	920	CD4 antigen precursor	156110	NEF__DOWNREGULATES	SOLITARY	690	Experiments using both a recombinant HIV-1 Integrase-defective virus and a diketo acid Integrase inhibitor demonstrate that HIV-1 Nef expressed from extrachromosomal DNA (E-DNA) downregulates CD4 surface expression on primary CD4(+) T lymphocytes
CYTOKINE_ACTIVITY	208	PARENTAL_NON_PARENTAL	2e-05	0.000164277	920	CD4 antigen precursor	156110	NEF__DOWNREGULATES	SOLITARY	669	HIV-1 Nef downregulates CD4 rapidly during the early phase of virus infection, whereas HIV-1 Vpu and Env function late in the infection; in primary cells, down-modulation of CD4 has a stronger dependence on Nef function for reducing cell surface CD4
CYTOKINE_ACTIVITY	208	PARENTAL_NON_PARENTAL	2e-05	0.000164277	920	CD4 antigen precursor	156110	NEF__DOWNREGULATES	SOLITARY	676	High levels of CD4 on the surface of an HIV-1 producing cell block viral infectivity by interfering with incorporation of HIV-1 envelope into the virion; HIV-1 Nef and Vpu inhibit this block by downregulating CD4 from the cell surface
CYTOKINE_ACTIVITY	208	PARENTAL_NON_PARENTAL	2e-05	0.000164277	920	CD4 antigen precursor	156110	NEF__DOWNREGULATES	SOLITARY	654	CD4 downregulation by HIV-1 Nef is independent of the level of CD4 mRNA expressed in cells and of the level of CD4 serine phosphorylation
CYTOKINE_ACTIVITY	208	PARENTAL_NON_PARENTAL	2e-05	0.000164277	920	CD4 antigen precursor	156110	NEF__DOWNREGULATES	SOLITARY	685	The Nef protein from the primary virus isolate HIV-1 KS2 lacks two glutamic acid residues (EE154-5) and has a decreased ability to downregulate CD4
CYTOKINE_ACTIVITY	208	PARENTAL_NON_PARENTAL	2e-05	0.000164277	920	CD4 antigen precursor	156110	NEF__DOWNREGULATES	SOLITARY	662	In adult HIV-1 Nef transgenic mice, CD4 downregulation is found in CD4- and CD8-double positive thymocytes; co-localization of CD4 with a Golgi-specific marker indicates Nef interferes with CD4 intracellular trafficking
CYTOKINE_ACTIVITY	208	PARENTAL_NON_PARENTAL	2e-05	0.000164277	920	CD4 antigen precursor	156110	NEF__DOWNREGULATES	SOLITARY	693	HIV-1 Nef induces drastic and moderate downregulation of CD4 and MHC-I in resting CD4(+) T lymphocytes, respectively, but markedly upregulates cell surface levels of the MHC-II invariant chain CD74
CYTOKINE_ACTIVITY	208	PARENTAL_NON_PARENTAL	2e-05	0.000164277	920	CD4 antigen precursor	156110	NEF__DOWNREGULATES	SOLITARY	671	HIV-1 Nef downregulates CD4 expression on the surface of Jurkat cells and blocks the CD3 signaling pathway; mutations at amino acids 174 and 175 reduce the ability of Nef to downregulate CD4 expression
CYTOKINE_ACTIVITY	208	PARENTAL_NON_PARENTAL	2e-05	0.000164277	920	CD4 antigen precursor	156110	NEF__DOWNREGULATES	SOLITARY	678	The functional ability of HIV-1 Nef to downregulate CD4, but not MHC class I, is associated with Nef-mediated enhancement of HIV-1 pathogenicity in severe combined immunodeficiency (SCID) mice implanted with human fetal thymus and liver
CYTOKINE_ACTIVITY	208	PARENTAL_NON_PARENTAL	2e-05	0.000164277	920	CD4 antigen precursor	156110	NEF__DOWNREGULATES	SOLITARY	656	A dileucine motif in the CD4 cytoplasmic domain is required for its downregulation by HIV-1 Nef; cysteine residues in the cytoplasmic domain of CD4 are essential for the binding of Lck but are not required for Nef-induced downregulation
CYTOKINE_ACTIVITY	208	PARENTAL_NON_PARENTAL	2e-05	0.000164277	1234	chemokine (C-C motif) receptor 5	156110	NEF__DOWNREGULATES	SOLITARY	949	HIV-1 Nef downregulates cell-surface levels of CCR5 in CHO cells expressing human CCR5; the Nef-induced downregulation of CCR5 is as efficient as the downregulation induced by the natural beta-chemokine ligand RANTES
CYTOKINE_ACTIVITY	208	PARENTAL_NON_PARENTAL	2e-05	0.000164277	1234	chemokine (C-C motif) receptor 5	156110	NEF__DOWNREGULATES	SOLITARY	950	SH3 (PxxP motif) and PACS (E4) interaction surfaces as well as the myristoylation site (G2) in HIV-1 Nef are required for Nef-mediated downregulation of CCR5
CYTOKINE_ACTIVITY	208	PARENTAL_NON_PARENTAL	2e-05	0.000164277	3458	interferon, gamma	156110	NEF__DOWNREGULATES	SOLITARY	1934	Upon T cell activation, HIV-1 Nef expression downregulates both IL-2 and IFN-gamma production in a dose-dependent manner
CYTOKINE_ACTIVITY	208	PARENTAL_NON_PARENTAL	2e-05	0.000164277	920	CD4 antigen precursor	155871	TAT__UPREGULATES	SOLITARY	520	HIV-1 Tat upregulates mRNA expression and cell surface levels of CD4 antigen in Jurkat cells
CYTOKINE_ACTIVITY	208	PARENTAL_NON_PARENTAL	2e-05	0.000164277	1234	chemokine (C-C motif) receptor 5	155871	TAT__UPREGULATES	SOLITARY	911	HIV-1 Tat upregulates CCR5 expression on monocytes/macrophages but not on lymphocytes, indicating a role for Tat in HIV-1 pathogenesis and in promoting the infection of monocytes/macrophages.
CYTOKINE_ACTIVITY	208	PARENTAL_NON_PARENTAL	2e-05	0.000164277	1234	chemokine (C-C motif) receptor 5	155871	TAT__UPREGULATES	SOLITARY	912	HIV-1 Tat is associated with upregulation of CCR5 and MIP-1alpha expression in nodular lesions found in HIV encephalopathy and progressive multifocal leukoencephalopathy (PML), indicating a role for Tat in HIV-1 pathogenesis
CYTOKINE_ACTIVITY	208	PARENTAL_NON_PARENTAL	2e-05	0.000164277	3458	interferon, gamma	155871	TAT__UPREGULATES	SOLITARY	1910	HIV-1 Tat upregulates IFN-gamma expression by uninfected mononuclear cells
CYTOKINE_ACTIVITY	209	PARENTAL_NON_PARENTAL	<<0.001	<<0.001	920	CD4 antigen precursor	155971	ENV_GP120__DOWNREGULATES	CHILD	623	T-tropic HIV-1 gp120s are capable of priming phorbol ester (PMA) induced co-down-modulation of gp120 complexes with tailless CD4 by interacting with CXCR4, whereas M-tropic gp120 are not, even in the presence of CCR5
CYTOKINE_ACTIVITY	209	PARENTAL_NON_PARENTAL	<<0.001	<<0.001	920	CD4 antigen precursor	155971	ENV_GP120__DOWNREGULATES	CHILD	558	HIV-1 gp120 induces the dissociation of p56lck from CD4 and the downregulation of CD4 from the cellular surface
CYTOKINE_ACTIVITY	209	PARENTAL_NON_PARENTAL	<<0.001	<<0.001	920	CD4 antigen precursor	155971	ENV_GP120__DOWNREGULATES	CHILD	606	CD4 downregulation by the treatment of macrophages with HIV-1 gp120 is mediated through the induction of endogenous TNF-alpha
CYTOKINE_ACTIVITY	209	PARENTAL_NON_PARENTAL	<<0.001	<<0.001	920	CD4 antigen precursor	155971	ENV_GP120__DOWNREGULATES	CHILD	576	Phorbol myristate acetate (PMA) pretreatment of CD4+ cells prevents subsequent HIV-1 gp120-induced downregulation of CD4 receptor molecules
CYTOKINE_ACTIVITY	209	PARENTAL_NON_PARENTAL	<<0.001	<<0.001	3458	interferon, gamma	155971	ENV_GP120__DOWNREGULATES	CHILD	1928	Secretion of IL-2 and IFN-gamma stimulated with anti-CD3 antibodies is inhibited by HIV-1 gp120 in T cell lines
CYTOKINE_ACTIVITY	209	PARENTAL_NON_PARENTAL	<<0.001	<<0.001	3458	interferon, gamma	155971	ENV_GP120__DOWNREGULATES	CHILD	1920	HIV-1 gp41 or gp120 synthetic peptides induce the production of interleukin (IL)-1 and tumor necrosis factor (TNF); in contrast, gp41 or gp120 synthetic peptides are able to depress the production of interferon (IFN)-alpha, IFN-gamma, and IL-2
CYTOKINE_ACTIVITY	209	PARENTAL_NON_PARENTAL	<<0.001	<<0.001	3558	interleukin 2 precursor	155971	ENV_GP120__DOWNREGULATES	CHILD	1980	HIV-1 gp120 exerts a dose-dependent reduction of IL-2 mRNA expression, IL-2 production, and surface IL-2 receptor expression in CD4+ lymphocytes
CYTOKINE_ACTIVITY	209	PARENTAL_NON_PARENTAL	<<0.001	<<0.001	3558	interleukin 2 precursor	155971	ENV_GP120__DOWNREGULATES	CHILD	1986	Secretion of IL-2 and IFN-gamma stimulated with anti-CD3 antibodies is inhibited by HIV-1 gp120 in T cell lines
CYTOKINE_ACTIVITY	209	PARENTAL_NON_PARENTAL	<<0.001	<<0.001	3558	interleukin 2 precursor	155971	ENV_GP120__DOWNREGULATES	CHILD	1984	HIV-1 gp120 and anti-CD4 antibodies induce a specific, significant decrease in the binding activity of NF-AT, NF-kappa B and AP-1, which leads to an inhibition of IL-2 production and cell proliferation
CYTOKINE_ACTIVITY	209	PARENTAL_NON_PARENTAL	<<0.001	<<0.001	920	CD4 antigen precursor	155971	ENV_GP120__INHIBITED_BY	CHILD	596	Combinations of CD4-based molecules and antibodies to HIV-1 gp120 and/or gp41 inhibit cell fusion formation mediated by the interaction of CD4 to gp120
CYTOKINE_ACTIVITY	209	PARENTAL_NON_PARENTAL	<<0.001	<<0.001	920	CD4 antigen precursor	155971	ENV_GP120__INHIBITED_BY	CHILD	573	HIV-1 gp120 stimulates monocytes to release TNF-alpha, IL-1 beta, IL-6, and granulocyte-macrophage-CSF, and this effect can be blocked with soluble CD4
CYTOKINE_ACTIVITY	209	PARENTAL_NON_PARENTAL	<<0.001	<<0.001	920	CD4 antigen precursor	155971	ENV_GP120__INHIBITED_BY	CHILD	628	The physiological levels of cell-surface CD4 interfere with HIV-1 replication in T cells by a mechanism that inhibits HIV-1 gp120 envelope incorporation into viral membranes
CYTOKINE_ACTIVITY	209	PARENTAL_NON_PARENTAL	<<0.001	<<0.001	3458	interferon, gamma	155971	ENV_GP120__INHIBITED_BY	CHILD	1930	Induction of the receptor activator of cytokine nuclear factor kappa B ligand (RANKL) is mediated by HIV-1 gp120; the gp120-mediated induction of RANKL is blocked by interferon-gamma
CYTOKINE_ACTIVITY	209	PARENTAL_NON_PARENTAL	<<0.001	<<0.001	3558	interleukin 2 precursor	155971	ENV_GP120__INHIBITED_BY	CHILD	1987	Binding of HIV-1 gp120 to CD4 downregulates Bcl-2 protein in CD4+ T lymphocytes and facilitates Fas/Fas-ligand triggered apoptosis; addition of IL-2 rescues CD4+ T cells from CD4/gp120-induced Bcl-2 downmodulation and apoptosis induction
CYTOKINE_ACTIVITY	209	PARENTAL_NON_PARENTAL	<<0.001	<<0.001	3558	interleukin 2 precursor	155971	ENV_GP120__INHIBITED_BY	CHILD	1982	Proliferative responses of lymphocytes to cytomegalovirus are inhibited by relatively high concentrations (greater than or equal to 10 micrograms/ml) of recombinant HIV-1 envelope glycoprotein and this immunosuppression is completely overcome by IL2
CYTOKINE_ACTIVITY	209	PARENTAL_NON_PARENTAL	<<0.001	<<0.001	920	CD4 antigen precursor	155971	ENV_GP120__INHIBITS	CHILD	547	HIV-1 envelope protein gp120 can specifically inhibit CD4-dependent class II MHC-restricted T cell response to Antigens
CYTOKINE_ACTIVITY	209	PARENTAL_NON_PARENTAL	<<0.001	<<0.001	3458	interferon, gamma	155971	ENV_GP120__INHIBITS	CHILD	1923	Treatment of human colonic epithelial cells with recombinant gamma-interferon (rlFN gamma) induces a dose-dependent inhibition of Galactosyl ceramide (GalCer) expression on the cell surface; GalCer is a receptor for HIV-1 gp120
CYTOKINE_ACTIVITY	209	PARENTAL_NON_PARENTAL	<<0.001	<<0.001	3458	interferon, gamma	155971	ENV_GP120__INHIBITS	CHILD	1929	HIV-1 gp120 inhibits natural killer (NK) cell natural cytotoxicity and this inhibition also affects the production of the proinflammatory cytokine interferon-gamma (IFN-gamma); the inhibitory activity of gp120 can be prevented by coincubation with VIP
CYTOKINE_ACTIVITY	209	PARENTAL_NON_PARENTAL	<<0.001	<<0.001	3558	interleukin 2 precursor	155971	ENV_GP120__INHIBITS	CHILD	1989	CCR5- and CXCR4-tropic HIV-1 gp120 proteins suppress the ability of NK cells to proliferate in the presence of IL-2
CYTOKINE_ACTIVITY	209	PARENTAL_NON_PARENTAL	<<0.001	<<0.001	3558	interleukin 2 precursor	155971	ENV_GP120__INHIBITS	CHILD	1988	IL-2-induced activation of JAK/STAT5 in human CD4+ T cells is inhibited by HIV-1 gp120 and anti-CD4 antibodies
CYTOKINE_ACTIVITY	209	PARENTAL_NON_PARENTAL	<<0.001	<<0.001	920	CD4 antigen precursor	155971	ENV_GP120__INTERACTS_WITH	PARENT	644	Bile salt-stimulated lipase (BSSL), a Lewis X (LeX)-containing glycoprotein found in human milk, binds to DC-SIGN and inhibits the interaction of gp120 with CD4
CYTOKINE_ACTIVITY	209	PARENTAL_NON_PARENTAL	<<0.001	<<0.001	920	CD4 antigen precursor	155971	ENV_GP120__INTERACTS_WITH	PARENT	574	12-O-tetradecanoylphorbol-13-acetate (TPA) down-modulates the expression of CD4, which is essential for syncytia formation through interaction with the HIV-1 envelope protein gp120
CYTOKINE_ACTIVITY	209	PARENTAL_NON_PARENTAL	<<0.001	<<0.001	920	CD4 antigen precursor	155971	ENV_GP120__INTERACTS_WITH	PARENT	612	CD4-expressing human T cell lines induce significant and rapid conformational changes in gp120-gp41 from T cell-tropic HIV-1 strains, and little conformational changes in gp120-gp41 from macrophage-tropic HIV-1 strains
CYTOKINE_ACTIVITY	209	PARENTAL_NON_PARENTAL	<<0.001	<<0.001	920	CD4 antigen precursor	155971	ENV_GP120__INTERACTS_WITH	PARENT	625	The level of HIV-1 gp120-mediated syncytium formation and infectivity is enhanced in the presence of neuraminidase (NA) and involves the interaction between gp120, CD4, and chemokine coreceptors
CYTOKINE_ACTIVITY	209	PARENTAL_NON_PARENTAL	<<0.001	<<0.001	920	CD4 antigen precursor	155971	ENV_GP120__INTERACTS_WITH	PARENT	648	Expression of CD4 on Raji B cells strongly inhibits DC-SIGN-mediated HIV-1 transmission to T cells, presumably through interaction with HIV-1 gp120
CYTOKINE_ACTIVITY	209	PARENTAL_NON_PARENTAL	<<0.001	<<0.001	920	CD4 antigen precursor	155971	ENV_GP120__INTERACTS_WITH	PARENT	592	Calcium ions are required for cell fusion mediated by interactions between CD4 and HIV-1 gp120/gp41; EDTA and EGTA block cell fusion in culture media containing calcium ions
CYTOKINE_ACTIVITY	209	PARENTAL_NON_PARENTAL	<<0.001	<<0.001	920	CD4 antigen precursor	155971	ENV_GP120__INTERACTS_WITH	PARENT	614	Glycolipids such as galactosylceramides, sulfogalactoceramides, globotriosylceramide, and gangliosides play an important role as HIV-1 fusion cofactors following the interaction of CD4 and HIV-1 gp120
CYTOKINE_ACTIVITY	209	PARENTAL_NON_PARENTAL	<<0.001	<<0.001	920	CD4 antigen precursor	155971	ENV_GP120__INTERACTS_WITH	PARENT	634	Expression of the human CD4 receptor in murine T-cells is sufficient for syncytia formation with HIV-1 envelope expressing cells and entry of MLV/HIV pseudotyped retroviral vectors, suggesting that the murine CXCR4 is a functional coreceptor
CYTOKINE_ACTIVITY	209	PARENTAL_NON_PARENTAL	<<0.001	<<0.001	920	CD4 antigen precursor	155971	ENV_GP120__INTERACTS_WITH	PARENT	548	HIV-1 gp120 suppresses T and B cell activation and the expression of cytolytic activities through its interaction with CD4
CYTOKINE_ACTIVITY	209	PARENTAL_NON_PARENTAL	<<0.001	<<0.001	920	CD4 antigen precursor	155971	ENV_GP120__INTERACTS_WITH	PARENT	604	HIV-1 gp120-CD4 interaction is necessary to repress HIV-1 long terminal repeat-dependent luciferase activity; the cytoplasmic domain of CD4 is found to be required for this effect to occur
CYTOKINE_ACTIVITY	209	PARENTAL_NON_PARENTAL	<<0.001	<<0.001	920	CD4 antigen precursor	155971	ENV_GP120__INTERACTS_WITH	PARENT	616	CD4-p56Lck interaction is required for HIV-1 gp120-induced nuclear translocation of NF-kappaB in HeLa cells
CYTOKINE_ACTIVITY	209	PARENTAL_NON_PARENTAL	<<0.001	<<0.001	920	CD4 antigen precursor	155971	ENV_GP120__INTERACTS_WITH	PARENT	643	The V3 domain of HIV-1 gp120 induces associations between CD4 and CCR5 receptors in cholesterol-rich microenvironments
CYTOKINE_ACTIVITY	209	PARENTAL_NON_PARENTAL	<<0.001	<<0.001	920	CD4 antigen precursor	155971	ENV_GP120__INTERACTS_WITH	PARENT	554	Interaction of HIV-1 gp120 with cell-associated CD4 leads to the induction of IFN alpha; preincubation of cells with anti-CD4 or the presence of soluble CD4 during incubation inhibits IFN alpha induction
CYTOKINE_ACTIVITY	209	PARENTAL_NON_PARENTAL	<<0.001	<<0.001	920	CD4 antigen precursor	155971	ENV_GP120__INTERACTS_WITH	PARENT	610	HIV-1 gp120 induces CD4 association with lymphocyte surface molecules CD3, CD11a, CD27, CD45RA, CD45RB, CD45RO, CD49d, CD38, CD26, CD59, CD95 and class I MHC molecules
CYTOKINE_ACTIVITY	209	PARENTAL_NON_PARENTAL	<<0.001	<<0.001	920	CD4 antigen precursor	155971	ENV_GP120__INTERACTS_WITH	PARENT	618	Gross cystic disease fluid protein-15 (GCDFP-15) binds to CD4, a T-cell co-receptor involved in antigen recognition, thereby inhibiting the ability of the receptor to interact with the HIV-1 envelope protein gp120
CYTOKINE_ACTIVITY	209	PARENTAL_NON_PARENTAL	<<0.001	<<0.001	920	CD4 antigen precursor	155971	ENV_GP120__INTERACTS_WITH	PARENT	647	Co-expression of CD4 and DC-SIGN in Raji cells promotes internalization and intracellular retention of HIV-1 through interaction with HIV-1 gp120
CYTOKINE_ACTIVITY	209	PARENTAL_NON_PARENTAL	<<0.001	<<0.001	920	CD4 antigen precursor	155971	ENV_GP120__INTERACTS_WITH	PARENT	575	Downmodulation of the interaction between HIV-1 gp120 and CD4 by TPA is blocked by protein kinase C (PKC) inhibitors, suggesting PKC may play an important role in HIV-1 infection
CYTOKINE_ACTIVITY	209	PARENTAL_NON_PARENTAL	<<0.001	<<0.001	920	CD4 antigen precursor	155971	ENV_GP120__INTERACTS_WITH	PARENT	613	HIV-1 gp120 specifically recognizes the C-terminal heparin-binding domain of fibronectin (Fn) and this binding inhibits the interaction of gp120 with soluble CD4
CYTOKINE_ACTIVITY	209	PARENTAL_NON_PARENTAL	<<0.001	<<0.001	920	CD4 antigen precursor	155971	ENV_GP120__INTERACTS_WITH	PARENT	632	HIV-1 gp120 interacts with CD4 and alphavbeta3 in peripheral blood monocyte-derived macrophages; neutralizing antibodies against the alphavbeta3 integrin interfere with the coprecipitation of alphavbeta3 with an anti-gp120 antibody
CYTOKINE_ACTIVITY	209	PARENTAL_NON_PARENTAL	<<0.001	<<0.001	920	CD4 antigen precursor	155971	ENV_GP120__INTERACTS_WITH	PARENT	545	HIV-1 envelope glycoproteins gp120 and gp160 directly and specifically impair the CD3/TcR-mediated activation of phospholipase C (PLC) via the CD4 molecule in uninfected T cells
CYTOKINE_ACTIVITY	209	PARENTAL_NON_PARENTAL	<<0.001	<<0.001	920	CD4 antigen precursor	155971	ENV_GP120__INTERACTS_WITH	PARENT	649	CCR5- or CXCR4-tropic HIV-1 induce Indoleamine 2,3-dioxygenase (IDO) in plasmacytoid dendritic cells and this induction is inhibited by the blockade of gp120/CD4 interactions with antibodies to CD4
CYTOKINE_ACTIVITY	209	PARENTAL_NON_PARENTAL	<<0.001	<<0.001	920	CD4 antigen precursor	155971	ENV_GP120__INTERACTS_WITH	PARENT	598	The third complementarity-determining region (CDR3; residues 79-96) within domain 1 of the human CD4 molecule plays a critical role in membrane fusion mediated by the interaction of CD4 with HIV-1 gp120
CYTOKINE_ACTIVITY	209	PARENTAL_NON_PARENTAL	<<0.001	<<0.001	920	CD4 antigen precursor	155971	ENV_GP120__INTERACTS_WITH	PARENT	615	Contact of CD4+ T cells with HIV-1 infected or HIV-1 gp120-expressing cells induces PARP hydrolysis, which leads to the cleavage of 116 kDa PARP into two fragments
CYTOKINE_ACTIVITY	209	PARENTAL_NON_PARENTAL	<<0.001	<<0.001	920	CD4 antigen precursor	155971	ENV_GP120__INTERACTS_WITH	PARENT	642	The ability of thioredoxin, a protein disulfide isomerase (PDI), to reduce the disulfide bond in CD4 is enhanced in the presence of HIV-1 gp120
CYTOKINE_ACTIVITY	209	PARENTAL_NON_PARENTAL	<<0.001	<<0.001	920	CD4 antigen precursor	155971	ENV_GP120__INTERACTS_WITH	PARENT	553	Pretreatment of HIV-1 infected cells with TNF alpha augments syncytia formation mediated by the interaction of HIV-1 gp120 with cell surface CD4 molecules
CYTOKINE_ACTIVITY	209	PARENTAL_NON_PARENTAL	<<0.001	<<0.001	920	CD4 antigen precursor	155971	ENV_GP120__INTERACTS_WITH	PARENT	608	Apoptosis induced by HIV-1 gp120/CD4 cross-linking in Th1 clones is inhibited by anti-CD95 or anti-CD95L neutralizing monoclonal antibodies, as well as by a specific interleukin-1 beta converting enzyme (ICE) inhibitor
CYTOKINE_ACTIVITY	209	PARENTAL_NON_PARENTAL	<<0.001	<<0.001	920	CD4 antigen precursor	155971	ENV_GP120__INTERACTS_WITH	PARENT	617	The inhibition of IL-2R expression and proliferation induced by the interaction of CD4 with HIV-1 envelope glycoprotein gp120 is correlated with the inhibition of expression and activation of Janus kinase JAK3
CYTOKINE_ACTIVITY	209	PARENTAL_NON_PARENTAL	<<0.001	<<0.001	3458	interferon, gamma	155971	ENV_GP120__INTERACTS_WITH	PARENT	1925	Secretion of IL-12 is found in macrophages primed with gamma interferon (IFN-gamma) and subsequently treated with gp120
CYTOKINE_ACTIVITY	209	PARENTAL_NON_PARENTAL	<<0.001	<<0.001	3458	interferon, gamma	155971	ENV_GP120__INTERACTS_WITH	PARENT	1924	IFN-gamma and gp120-induced activation of Na+/H+ exchange appears to be mediated through activation of tyrosine kinase (TK), because TK inhibitors block the action of IFN-gamma and gp120
CYTOKINE_ACTIVITY	209	PARENTAL_NON_PARENTAL	<<0.001	<<0.001	3458	interferon, gamma	155971	ENV_GP120__INTERACTS_WITH	PARENT	1927	In the presence of HIV-1 gp120, stimulation through the CD28 pathway partially restores IL-2 and IFN-gamma production by T cell lines in response to anti-CD3 antibodies
CYTOKINE_ACTIVITY	209	PARENTAL_NON_PARENTAL	<<0.001	<<0.001	3558	interleukin 2 precursor	155971	ENV_GP120__INTERACTS_WITH	PARENT	1985	In the presence of HIV-1 gp120, stimulation through the CD28 pathway partially restores IL-2 and IFN-gamma production by T cell lines in response to anti-CD3 antibodies
CYTOKINE_ACTIVITY	209	PARENTAL_NON_PARENTAL	<<0.001	<<0.001	920	CD4 antigen precursor	155971	ENV_GP160__DOWNREGULATES	SOLITARY	538	Interaction of the anchoring domain of HIV-1 gp160 with the endoplasmic reticulum membrane is responsible for gp160-mediated cell surface downregulation of CD4
CYTOKINE_ACTIVITY	209	PARENTAL_NON_PARENTAL	<<0.001	<<0.001	920	CD4 antigen precursor	155971	ENV_GP160__DOWNREGULATES	SOLITARY	536	A complete disappearance of surface CD4 preceding single-cell death occurs in cell clones expressing gp160, in which a complex between CD4 and gp160 is formed and then accumulates intracellularly
CYTOKINE_ACTIVITY	209	PARENTAL_NON_PARENTAL	<<0.001	<<0.001	3458	interferon, gamma	155971	ENV_GP160__DOWNREGULATES	SOLITARY	1919	Pretreatment of CD4+ cells with HIV-1 gp160 significantly reduces PHA-induced secretion of IFN-gamma and IL-2 but augments IL-4 production
CYTOKINE_ACTIVITY	209	PARENTAL_NON_PARENTAL	<<0.001	<<0.001	3558	interleukin 2 precursor	155971	ENV_GP160__DOWNREGULATES	SOLITARY	1979	Pretreatment of CD4+ cells with HIV-1 gp160 significantly reduces PHA-induced secretion of IFN-gamma and IL-2 but augments IL-4 production
CYTOKINE_ACTIVITY	209	PARENTAL_NON_PARENTAL	<<0.001	<<0.001	920	CD4 antigen precursor	156110	NEF__DOWNREGULATES	SOLITARY	690	Experiments using both a recombinant HIV-1 Integrase-defective virus and a diketo acid Integrase inhibitor demonstrate that HIV-1 Nef expressed from extrachromosomal DNA (E-DNA) downregulates CD4 surface expression on primary CD4(+) T lymphocytes
CYTOKINE_ACTIVITY	209	PARENTAL_NON_PARENTAL	<<0.001	<<0.001	920	CD4 antigen precursor	156110	NEF__DOWNREGULATES	SOLITARY	669	HIV-1 Nef downregulates CD4 rapidly during the early phase of virus infection, whereas HIV-1 Vpu and Env function late in the infection; in primary cells, down-modulation of CD4 has a stronger dependence on Nef function for reducing cell surface CD4
CYTOKINE_ACTIVITY	209	PARENTAL_NON_PARENTAL	<<0.001	<<0.001	920	CD4 antigen precursor	156110	NEF__DOWNREGULATES	SOLITARY	676	High levels of CD4 on the surface of an HIV-1 producing cell block viral infectivity by interfering with incorporation of HIV-1 envelope into the virion; HIV-1 Nef and Vpu inhibit this block by downregulating CD4 from the cell surface
CYTOKINE_ACTIVITY	209	PARENTAL_NON_PARENTAL	<<0.001	<<0.001	920	CD4 antigen precursor	156110	NEF__DOWNREGULATES	SOLITARY	654	CD4 downregulation by HIV-1 Nef is independent of the level of CD4 mRNA expressed in cells and of the level of CD4 serine phosphorylation
CYTOKINE_ACTIVITY	209	PARENTAL_NON_PARENTAL	<<0.001	<<0.001	920	CD4 antigen precursor	156110	NEF__DOWNREGULATES	SOLITARY	685	The Nef protein from the primary virus isolate HIV-1 KS2 lacks two glutamic acid residues (EE154-5) and has a decreased ability to downregulate CD4
CYTOKINE_ACTIVITY	209	PARENTAL_NON_PARENTAL	<<0.001	<<0.001	920	CD4 antigen precursor	156110	NEF__DOWNREGULATES	SOLITARY	662	In adult HIV-1 Nef transgenic mice, CD4 downregulation is found in CD4- and CD8-double positive thymocytes; co-localization of CD4 with a Golgi-specific marker indicates Nef interferes with CD4 intracellular trafficking
CYTOKINE_ACTIVITY	209	PARENTAL_NON_PARENTAL	<<0.001	<<0.001	920	CD4 antigen precursor	156110	NEF__DOWNREGULATES	SOLITARY	693	HIV-1 Nef induces drastic and moderate downregulation of CD4 and MHC-I in resting CD4(+) T lymphocytes, respectively, but markedly upregulates cell surface levels of the MHC-II invariant chain CD74
CYTOKINE_ACTIVITY	209	PARENTAL_NON_PARENTAL	<<0.001	<<0.001	920	CD4 antigen precursor	156110	NEF__DOWNREGULATES	SOLITARY	671	HIV-1 Nef downregulates CD4 expression on the surface of Jurkat cells and blocks the CD3 signaling pathway; mutations at amino acids 174 and 175 reduce the ability of Nef to downregulate CD4 expression
CYTOKINE_ACTIVITY	209	PARENTAL_NON_PARENTAL	<<0.001	<<0.001	920	CD4 antigen precursor	156110	NEF__DOWNREGULATES	SOLITARY	678	The functional ability of HIV-1 Nef to downregulate CD4, but not MHC class I, is associated with Nef-mediated enhancement of HIV-1 pathogenicity in severe combined immunodeficiency (SCID) mice implanted with human fetal thymus and liver
CYTOKINE_ACTIVITY	209	PARENTAL_NON_PARENTAL	<<0.001	<<0.001	920	CD4 antigen precursor	156110	NEF__DOWNREGULATES	SOLITARY	656	A dileucine motif in the CD4 cytoplasmic domain is required for its downregulation by HIV-1 Nef; cysteine residues in the cytoplasmic domain of CD4 are essential for the binding of Lck but are not required for Nef-induced downregulation
CYTOKINE_ACTIVITY	209	PARENTAL_NON_PARENTAL	<<0.001	<<0.001	920	CD4 antigen precursor	156110	NEF__DOWNREGULATES	SOLITARY	687	HIV-1 group N and group O Nef alleles only weakly downregulate CD4, CD28, and class I and II MHC molecules
CYTOKINE_ACTIVITY	209	PARENTAL_NON_PARENTAL	<<0.001	<<0.001	920	CD4 antigen precursor	156110	NEF__DOWNREGULATES	SOLITARY	664	Transduction of the HIV-1 nef gene into murine cells expressing human, chimpanzee, or murine CD4 induces cell surface downregulation of all three molecules; the cytoplasmic domain of CD4 is required for its downregulation by Nef
CYTOKINE_ACTIVITY	209	PARENTAL_NON_PARENTAL	<<0.001	<<0.001	920	CD4 antigen precursor	156110	NEF__DOWNREGULATES	SOLITARY	673	An isoleucine residue at position 410 and two leucine residues at positions 413 and 414 in CD4 are required for HIV-1 Nef-mediated CD4 downregulation in cells
CYTOKINE_ACTIVITY	209	PARENTAL_NON_PARENTAL	<<0.001	<<0.001	920	CD4 antigen precursor	156110	NEF__DOWNREGULATES	SOLITARY	681	The HIV-1 Nef mutant F12-HIVNef, containing three rare amino acid substitutions, G(140)E, V(153)L and E(177)G, represses Nef-induced accelerated rates of CD4 internalization and p62NAK activation
CYTOKINE_ACTIVITY	209	PARENTAL_NON_PARENTAL	<<0.001	<<0.001	920	CD4 antigen precursor	156110	NEF__DOWNREGULATES	SOLITARY	658	CEM cells stably transfected with a replication-defective provirus of HIV-1 that has a rev-splicing mutation and expresses an intact nef gene have markedly reduced cell surface expression of CD4
CYTOKINE_ACTIVITY	209	PARENTAL_NON_PARENTAL	<<0.001	<<0.001	920	CD4 antigen precursor	156110	NEF__DOWNREGULATES	SOLITARY	689	PMA treatment of T cells expressing HIV-1 Nef, which downregulates CD4, restores cell surface CD4 up to 35%; mutations in the phosphorylation sites of the CD4 cytoplasmic tail (Ser408 and Ser415) abolish this effect of PMA
CYTOKINE_ACTIVITY	209	PARENTAL_NON_PARENTAL	<<0.001	<<0.001	920	CD4 antigen precursor	156110	NEF__DOWNREGULATES	SOLITARY	666	HIV-1 Nef mutants C142A and K158A/E160G exhibit a temperature-dependent ability to downregulate CD4
CYTOKINE_ACTIVITY	209	PARENTAL_NON_PARENTAL	<<0.001	<<0.001	920	CD4 antigen precursor	156110	NEF__DOWNREGULATES	SOLITARY	675	Overexpression of Nef-associated factor 1, Naf1, increases cell surface CD4 expression; HIV-1 Nef suppresses this activity of Naf1 to downregulate CD4 expression
CYTOKINE_ACTIVITY	209	PARENTAL_NON_PARENTAL	<<0.001	<<0.001	920	CD4 antigen precursor	156110	NEF__DOWNREGULATES	SOLITARY	653	HIV-1 Nef downregulates CD4 molecules from the cell surface of T, B, peripheral blood mononuclear and monocyte/macrophage cell lines as well as non-lymphoid cell lines
CYTOKINE_ACTIVITY	209	PARENTAL_NON_PARENTAL	<<0.001	<<0.001	920	CD4 antigen precursor	156110	NEF__DOWNREGULATES	SOLITARY	684	Expression of HIV-1 Nef in human monocyte-derived dendritic cells using an adenovirus based delivery system decreases CD4 levels, but has no effect on class I MHC
CYTOKINE_ACTIVITY	209	PARENTAL_NON_PARENTAL	<<0.001	<<0.001	920	CD4 antigen precursor	156110	NEF__DOWNREGULATES	SOLITARY	661	Deletion of the 19 N-terminal amino acids, including the myristoylation signal from HIV-1 Nef inhibits both MHC-I and CD4 downregulation while preserving most CTL, T-helper and B-cell epitopes
CYTOKINE_ACTIVITY	209	PARENTAL_NON_PARENTAL	<<0.001	<<0.001	920	CD4 antigen precursor	156110	NEF__DOWNREGULATES	SOLITARY	692	HIV-1 Nef-mediated CD4 downregulation is profoundly inhibited by the synergistic effect of Eps15DIII, a dominant negative mutant of Eps involved in endocytosis and RNA interference of AP-2 expression
CYTOKINE_ACTIVITY	209	PARENTAL_NON_PARENTAL	<<0.001	<<0.001	920	CD4 antigen precursor	156110	NEF__DOWNREGULATES	SOLITARY	670	A dileucine motif in the cytoplasmic domain of CD4 is involved in the association of CD4 with the tyrosine kinase Lck and the downregulation of CD4 by HIV-1 Nef, however Nef does not induce dissociation of Lck from CD4 in acutely HIV-infected cells
CYTOKINE_ACTIVITY	209	PARENTAL_NON_PARENTAL	<<0.001	<<0.001	920	CD4 antigen precursor	156110	NEF__DOWNREGULATES	SOLITARY	677	CD4 downregulation by HIV-1 Nef enhances the efficiency of HIV-1 replication in both activated human primary T lymphocytes and lymphoid tissues; Nef-induced CD4 downregulation correlates with severe depletion of CD4+ T cells in lymphoid tissues
CYTOKINE_ACTIVITY	209	PARENTAL_NON_PARENTAL	<<0.001	<<0.001	920	CD4 antigen precursor	156110	NEF__DOWNREGULATES	SOLITARY	655	Mutational analysis of HIV-1 Nef shows that a membrane targeting domain (residues 2-7) and a conserved glutamic acid-rich segment (residues 60-71) are required for CD4 downregulation but not for viral infectivity enhancement
CYTOKINE_ACTIVITY	209	PARENTAL_NON_PARENTAL	<<0.001	<<0.001	920	CD4 antigen precursor	156110	NEF__DOWNREGULATES	SOLITARY	686	HIV-1 expressing Nef proteins defective in CD4 downregulation activity retain wild-type levels of infectivity in single-round assays, but exhibit delayed replication kinetics and lower titers compared to the wild-type virus in monocyte-derived macrophages
CYTOKINE_ACTIVITY	209	PARENTAL_NON_PARENTAL	<<0.001	<<0.001	920	CD4 antigen precursor	156110	NEF__DOWNREGULATES	SOLITARY	663	Nef from primary isolates of HIV-1 suppresses surface CD4 expression in human and mouse T cells
CYTOKINE_ACTIVITY	209	PARENTAL_NON_PARENTAL	<<0.001	<<0.001	920	CD4 antigen precursor	156110	NEF__DOWNREGULATES	SOLITARY	694	CD4 and MHC-1 downregulation are highly conserved in primary HIV-1 Nef alleles from brain and lymphoid tissues, but Pak2 activation is highly variable
CYTOKINE_ACTIVITY	209	PARENTAL_NON_PARENTAL	<<0.001	<<0.001	920	CD4 antigen precursor	156110	NEF__DOWNREGULATES	SOLITARY	672	A dileucine motif in Nef is required for CD4 downregulation and for interaction with clathrin adaptor complexes AP-1 and AP-2, which are responsible for recruiting sorted proteins into clathrin-coated pits
CYTOKINE_ACTIVITY	209	PARENTAL_NON_PARENTAL	<<0.001	<<0.001	920	CD4 antigen precursor	156110	NEF__DOWNREGULATES	SOLITARY	680	HIV-1 Nef downregulates CD4 in Jurkat cells in a concentration-dependent manner
CYTOKINE_ACTIVITY	209	PARENTAL_NON_PARENTAL	<<0.001	<<0.001	920	CD4 antigen precursor	156110	NEF__DOWNREGULATES	SOLITARY	657	HIV-1 Nef-mediated downregulation of CD4 is induced by an accelerated dissociation of the T-cell tyrosine kinase Lck and CD4, and a decrease in the half-life of CD4
CYTOKINE_ACTIVITY	209	PARENTAL_NON_PARENTAL	<<0.001	<<0.001	920	CD4 antigen precursor	156110	NEF__DOWNREGULATES	SOLITARY	688	HIV-1 Nef forms a ternary complex with ARF1 and beta-COP in endosomes, which facilitates Nef-induced downregulation and transport of CD4 to acidic late-endosomal compartments
CYTOKINE_ACTIVITY	209	PARENTAL_NON_PARENTAL	<<0.001	<<0.001	920	CD4 antigen precursor	156110	NEF__DOWNREGULATES	SOLITARY	665	CD4 is downregulated by nef alleles isolated from peripheral blood leukocytes of HIV-1-infected individuals; Nef proteins with point mutations at positions Gly2, Asp36, Cys122, and Val148 exhibit different levels of CD4 downregulation
CYTOKINE_ACTIVITY	209	PARENTAL_NON_PARENTAL	<<0.001	<<0.001	920	CD4 antigen precursor	156110	NEF__DOWNREGULATES	SOLITARY	674	Two distinct regions within HIV-1 Nef, amino acid residues 96-144 and 175-186, are required for CD4 downregulation in cells
CYTOKINE_ACTIVITY	209	PARENTAL_NON_PARENTAL	<<0.001	<<0.001	920	CD4 antigen precursor	156110	NEF__DOWNREGULATES	SOLITARY	683	A dileucine motif in the cytoplasmic tail of CD4 is not required for HIV-1 Nef binding in insect cells, but is essential for Nef-induced CD4 downregulation
CYTOKINE_ACTIVITY	209	PARENTAL_NON_PARENTAL	<<0.001	<<0.001	920	CD4 antigen precursor	156110	NEF__DOWNREGULATES	SOLITARY	660	HIV-1 Nef downregulates cell surface expression of CD4 in CEM Nef+ cells by promoting the accumulation of CD4 in an acidic early endosome
CYTOKINE_ACTIVITY	209	PARENTAL_NON_PARENTAL	<<0.001	<<0.001	3458	interferon, gamma	156110	NEF__DOWNREGULATES	SOLITARY	1934	Upon T cell activation, HIV-1 Nef expression downregulates both IL-2 and IFN-gamma production in a dose-dependent manner
CYTOKINE_ACTIVITY	209	PARENTAL_NON_PARENTAL	<<0.001	<<0.001	3558	interleukin 2 precursor	156110	NEF__DOWNREGULATES	SOLITARY	1994	Upon TcR triggering with antigens, HIV-1 Nef specifically downregulates IL-2 and interferon-gamma production in human T cells
CYTOKINE_ACTIVITY	209	PARENTAL_NON_PARENTAL	<<0.001	<<0.001	920	CD4 antigen precursor	155871	TAT__UPREGULATES	SOLITARY	520	HIV-1 Tat upregulates mRNA expression and cell surface levels of CD4 antigen in Jurkat cells
CYTOKINE_ACTIVITY	209	PARENTAL_NON_PARENTAL	<<0.001	<<0.001	3458	interferon, gamma	155871	TAT__UPREGULATES	SOLITARY	1910	HIV-1 Tat upregulates IFN-gamma expression by uninfected mononuclear cells
CYTOKINE_ACTIVITY	209	PARENTAL_NON_PARENTAL	<<0.001	<<0.001	3558	interleukin 2 precursor	155871	TAT__UPREGULATES	SOLITARY	1976	HIV-1 Tat upregulates IL-2 expression in activated T-cells and Jurkat T-cells through activation of the IL-2 promoter, an effect involving NF-kappa B, NFAT, and cyclic nucleoside phosphodiesterase 4
CYTOKINE_ACTIVITY	209	PARENTAL_NON_PARENTAL	<<0.001	<<0.001	920	CD4 antigen precursor	155807	VPR__DOWNREGULATES	SOLITARY	519	HIV-1 Vpr downregulates the expression of surface CD4 receptors in Jurkat T cells
CYTOKINE_ACTIVITY	209	PARENTAL_NON_PARENTAL	<<0.001	<<0.001	3458	interferon, gamma	155807	VPR__DOWNREGULATES	SOLITARY	1907	HIV-1 Vpr inhibits interferon gamma secretion in infected T cells
CYTOKINE_ACTIVITY	209	PARENTAL_NON_PARENTAL	<<0.001	<<0.001	3558	interleukin 2 precursor	155807	VPR__DOWNREGULATES	SOLITARY	1974	HIV-1 Vpr suppresses expression of IL-2 through suppression of NF-kappa B activity via the induction of I kappa B alpha
CYTOKINE_ACTIVITY	210	PARENTAL_NON_PARENTAL	<<0.001	<<0.001	920	CD4 antigen precursor	155971	ENV_GP120__DOWNREGULATES	CHILD	576	Phorbol myristate acetate (PMA) pretreatment of CD4+ cells prevents subsequent HIV-1 gp120-induced downregulation of CD4 receptor molecules
CYTOKINE_ACTIVITY	210	PARENTAL_NON_PARENTAL	<<0.001	<<0.001	920	CD4 antigen precursor	155971	ENV_GP120__DOWNREGULATES	CHILD	623	T-tropic HIV-1 gp120s are capable of priming phorbol ester (PMA) induced co-down-modulation of gp120 complexes with tailless CD4 by interacting with CXCR4, whereas M-tropic gp120 are not, even in the presence of CCR5
CYTOKINE_ACTIVITY	210	PARENTAL_NON_PARENTAL	<<0.001	<<0.001	920	CD4 antigen precursor	155971	ENV_GP120__DOWNREGULATES	CHILD	558	HIV-1 gp120 induces the dissociation of p56lck from CD4 and the downregulation of CD4 from the cellular surface
CYTOKINE_ACTIVITY	210	PARENTAL_NON_PARENTAL	<<0.001	<<0.001	920	CD4 antigen precursor	155971	ENV_GP120__DOWNREGULATES	CHILD	606	CD4 downregulation by the treatment of macrophages with HIV-1 gp120 is mediated through the induction of endogenous TNF-alpha
CYTOKINE_ACTIVITY	210	PARENTAL_NON_PARENTAL	<<0.001	<<0.001	3458	interferon, gamma	155971	ENV_GP120__DOWNREGULATES	CHILD	1920	HIV-1 gp41 or gp120 synthetic peptides induce the production of interleukin (IL)-1 and tumor necrosis factor (TNF); in contrast, gp41 or gp120 synthetic peptides are able to depress the production of interferon (IFN)-alpha, IFN-gamma, and IL-2
CYTOKINE_ACTIVITY	210	PARENTAL_NON_PARENTAL	<<0.001	<<0.001	3458	interferon, gamma	155971	ENV_GP120__DOWNREGULATES	CHILD	1928	Secretion of IL-2 and IFN-gamma stimulated with anti-CD3 antibodies is inhibited by HIV-1 gp120 in T cell lines
CYTOKINE_ACTIVITY	210	PARENTAL_NON_PARENTAL	<<0.001	<<0.001	920	CD4 antigen precursor	155971	ENV_GP120__INHIBITED_BY	CHILD	628	The physiological levels of cell-surface CD4 interfere with HIV-1 replication in T cells by a mechanism that inhibits HIV-1 gp120 envelope incorporation into viral membranes
CYTOKINE_ACTIVITY	210	PARENTAL_NON_PARENTAL	<<0.001	<<0.001	920	CD4 antigen precursor	155971	ENV_GP120__INHIBITED_BY	CHILD	596	Combinations of CD4-based molecules and antibodies to HIV-1 gp120 and/or gp41 inhibit cell fusion formation mediated by the interaction of CD4 to gp120
CYTOKINE_ACTIVITY	210	PARENTAL_NON_PARENTAL	<<0.001	<<0.001	920	CD4 antigen precursor	155971	ENV_GP120__INHIBITED_BY	CHILD	573	HIV-1 gp120 stimulates monocytes to release TNF-alpha, IL-1 beta, IL-6, and granulocyte-macrophage-CSF, and this effect can be blocked with soluble CD4
CYTOKINE_ACTIVITY	210	PARENTAL_NON_PARENTAL	<<0.001	<<0.001	3458	interferon, gamma	155971	ENV_GP120__INHIBITED_BY	CHILD	1930	Induction of the receptor activator of cytokine nuclear factor kappa B ligand (RANKL) is mediated by HIV-1 gp120; the gp120-mediated induction of RANKL is blocked by interferon-gamma
CYTOKINE_ACTIVITY	210	PARENTAL_NON_PARENTAL	<<0.001	<<0.001	920	CD4 antigen precursor	155971	ENV_GP120__INHIBITS	CHILD	547	HIV-1 envelope protein gp120 can specifically inhibit CD4-dependent class II MHC-restricted T cell response to Antigens
CYTOKINE_ACTIVITY	210	PARENTAL_NON_PARENTAL	<<0.001	<<0.001	3458	interferon, gamma	155971	ENV_GP120__INHIBITS	CHILD	1929	HIV-1 gp120 inhibits natural killer (NK) cell natural cytotoxicity and this inhibition also affects the production of the proinflammatory cytokine interferon-gamma (IFN-gamma); the inhibitory activity of gp120 can be prevented by coincubation with VIP
CYTOKINE_ACTIVITY	210	PARENTAL_NON_PARENTAL	<<0.001	<<0.001	3458	interferon, gamma	155971	ENV_GP120__INHIBITS	CHILD	1923	Treatment of human colonic epithelial cells with recombinant gamma-interferon (rlFN gamma) induces a dose-dependent inhibition of Galactosyl ceramide (GalCer) expression on the cell surface; GalCer is a receptor for HIV-1 gp120
CYTOKINE_ACTIVITY	210	PARENTAL_NON_PARENTAL	<<0.001	<<0.001	920	CD4 antigen precursor	155971	ENV_GP120__INTERACTS_WITH	PARENT	608	Apoptosis induced by HIV-1 gp120/CD4 cross-linking in Th1 clones is inhibited by anti-CD95 or anti-CD95L neutralizing monoclonal antibodies, as well as by a specific interleukin-1 beta converting enzyme (ICE) inhibitor
CYTOKINE_ACTIVITY	210	PARENTAL_NON_PARENTAL	<<0.001	<<0.001	920	CD4 antigen precursor	155971	ENV_GP120__INTERACTS_WITH	PARENT	617	The inhibition of IL-2R expression and proliferation induced by the interaction of CD4 with HIV-1 envelope glycoprotein gp120 is correlated with the inhibition of expression and activation of Janus kinase JAK3
CYTOKINE_ACTIVITY	210	PARENTAL_NON_PARENTAL	<<0.001	<<0.001	920	CD4 antigen precursor	155971	ENV_GP120__INTERACTS_WITH	PARENT	644	Bile salt-stimulated lipase (BSSL), a Lewis X (LeX)-containing glycoprotein found in human milk, binds to DC-SIGN and inhibits the interaction of gp120 with CD4
CYTOKINE_ACTIVITY	210	PARENTAL_NON_PARENTAL	<<0.001	<<0.001	920	CD4 antigen precursor	155971	ENV_GP120__INTERACTS_WITH	PARENT	574	12-O-tetradecanoylphorbol-13-acetate (TPA) down-modulates the expression of CD4, which is essential for syncytia formation through interaction with the HIV-1 envelope protein gp120
CYTOKINE_ACTIVITY	210	PARENTAL_NON_PARENTAL	<<0.001	<<0.001	920	CD4 antigen precursor	155971	ENV_GP120__INTERACTS_WITH	PARENT	612	CD4-expressing human T cell lines induce significant and rapid conformational changes in gp120-gp41 from T cell-tropic HIV-1 strains, and little conformational changes in gp120-gp41 from macrophage-tropic HIV-1 strains
CYTOKINE_ACTIVITY	210	PARENTAL_NON_PARENTAL	<<0.001	<<0.001	920	CD4 antigen precursor	155971	ENV_GP120__INTERACTS_WITH	PARENT	625	The level of HIV-1 gp120-mediated syncytium formation and infectivity is enhanced in the presence of neuraminidase (NA) and involves the interaction between gp120, CD4, and chemokine coreceptors
CYTOKINE_ACTIVITY	210	PARENTAL_NON_PARENTAL	<<0.001	<<0.001	920	CD4 antigen precursor	155971	ENV_GP120__INTERACTS_WITH	PARENT	648	Expression of CD4 on Raji B cells strongly inhibits DC-SIGN-mediated HIV-1 transmission to T cells, presumably through interaction with HIV-1 gp120
CYTOKINE_ACTIVITY	210	PARENTAL_NON_PARENTAL	<<0.001	<<0.001	920	CD4 antigen precursor	155971	ENV_GP120__INTERACTS_WITH	PARENT	592	Calcium ions are required for cell fusion mediated by interactions between CD4 and HIV-1 gp120/gp41; EDTA and EGTA block cell fusion in culture media containing calcium ions
CYTOKINE_ACTIVITY	210	PARENTAL_NON_PARENTAL	<<0.001	<<0.001	920	CD4 antigen precursor	155971	ENV_GP120__INTERACTS_WITH	PARENT	614	Glycolipids such as galactosylceramides, sulfogalactoceramides, globotriosylceramide, and gangliosides play an important role as HIV-1 fusion cofactors following the interaction of CD4 and HIV-1 gp120
CYTOKINE_ACTIVITY	210	PARENTAL_NON_PARENTAL	<<0.001	<<0.001	920	CD4 antigen precursor	155971	ENV_GP120__INTERACTS_WITH	PARENT	634	Expression of the human CD4 receptor in murine T-cells is sufficient for syncytia formation with HIV-1 envelope expressing cells and entry of MLV/HIV pseudotyped retroviral vectors, suggesting that the murine CXCR4 is a functional coreceptor
CYTOKINE_ACTIVITY	210	PARENTAL_NON_PARENTAL	<<0.001	<<0.001	920	CD4 antigen precursor	155971	ENV_GP120__INTERACTS_WITH	PARENT	548	HIV-1 gp120 suppresses T and B cell activation and the expression of cytolytic activities through its interaction with CD4
CYTOKINE_ACTIVITY	210	PARENTAL_NON_PARENTAL	<<0.001	<<0.001	920	CD4 antigen precursor	155971	ENV_GP120__INTERACTS_WITH	PARENT	604	HIV-1 gp120-CD4 interaction is necessary to repress HIV-1 long terminal repeat-dependent luciferase activity; the cytoplasmic domain of CD4 is found to be required for this effect to occur
CYTOKINE_ACTIVITY	210	PARENTAL_NON_PARENTAL	<<0.001	<<0.001	920	CD4 antigen precursor	155971	ENV_GP120__INTERACTS_WITH	PARENT	616	CD4-p56Lck interaction is required for HIV-1 gp120-induced nuclear translocation of NF-kappaB in HeLa cells
CYTOKINE_ACTIVITY	210	PARENTAL_NON_PARENTAL	<<0.001	<<0.001	920	CD4 antigen precursor	155971	ENV_GP120__INTERACTS_WITH	PARENT	643	The V3 domain of HIV-1 gp120 induces associations between CD4 and CCR5 receptors in cholesterol-rich microenvironments
CYTOKINE_ACTIVITY	210	PARENTAL_NON_PARENTAL	<<0.001	<<0.001	920	CD4 antigen precursor	155971	ENV_GP120__INTERACTS_WITH	PARENT	554	Interaction of HIV-1 gp120 with cell-associated CD4 leads to the induction of IFN alpha; preincubation of cells with anti-CD4 or the presence of soluble CD4 during incubation inhibits IFN alpha induction
CYTOKINE_ACTIVITY	210	PARENTAL_NON_PARENTAL	<<0.001	<<0.001	920	CD4 antigen precursor	155971	ENV_GP120__INTERACTS_WITH	PARENT	610	HIV-1 gp120 induces CD4 association with lymphocyte surface molecules CD3, CD11a, CD27, CD45RA, CD45RB, CD45RO, CD49d, CD38, CD26, CD59, CD95 and class I MHC molecules
CYTOKINE_ACTIVITY	210	PARENTAL_NON_PARENTAL	<<0.001	<<0.001	920	CD4 antigen precursor	155971	ENV_GP120__INTERACTS_WITH	PARENT	618	Gross cystic disease fluid protein-15 (GCDFP-15) binds to CD4, a T-cell co-receptor involved in antigen recognition, thereby inhibiting the ability of the receptor to interact with the HIV-1 envelope protein gp120
CYTOKINE_ACTIVITY	210	PARENTAL_NON_PARENTAL	<<0.001	<<0.001	920	CD4 antigen precursor	155971	ENV_GP120__INTERACTS_WITH	PARENT	647	Co-expression of CD4 and DC-SIGN in Raji cells promotes internalization and intracellular retention of HIV-1 through interaction with HIV-1 gp120
CYTOKINE_ACTIVITY	210	PARENTAL_NON_PARENTAL	<<0.001	<<0.001	920	CD4 antigen precursor	155971	ENV_GP120__INTERACTS_WITH	PARENT	575	Downmodulation of the interaction between HIV-1 gp120 and CD4 by TPA is blocked by protein kinase C (PKC) inhibitors, suggesting PKC may play an important role in HIV-1 infection
CYTOKINE_ACTIVITY	210	PARENTAL_NON_PARENTAL	<<0.001	<<0.001	920	CD4 antigen precursor	155971	ENV_GP120__INTERACTS_WITH	PARENT	613	HIV-1 gp120 specifically recognizes the C-terminal heparin-binding domain of fibronectin (Fn) and this binding inhibits the interaction of gp120 with soluble CD4
CYTOKINE_ACTIVITY	210	PARENTAL_NON_PARENTAL	<<0.001	<<0.001	920	CD4 antigen precursor	155971	ENV_GP120__INTERACTS_WITH	PARENT	632	HIV-1 gp120 interacts with CD4 and alphavbeta3 in peripheral blood monocyte-derived macrophages; neutralizing antibodies against the alphavbeta3 integrin interfere with the coprecipitation of alphavbeta3 with an anti-gp120 antibody
CYTOKINE_ACTIVITY	210	PARENTAL_NON_PARENTAL	<<0.001	<<0.001	920	CD4 antigen precursor	155971	ENV_GP120__INTERACTS_WITH	PARENT	545	HIV-1 envelope glycoproteins gp120 and gp160 directly and specifically impair the CD3/TcR-mediated activation of phospholipase C (PLC) via the CD4 molecule in uninfected T cells
CYTOKINE_ACTIVITY	210	PARENTAL_NON_PARENTAL	<<0.001	<<0.001	920	CD4 antigen precursor	155971	ENV_GP120__INTERACTS_WITH	PARENT	649	CCR5- or CXCR4-tropic HIV-1 induce Indoleamine 2,3-dioxygenase (IDO) in plasmacytoid dendritic cells and this induction is inhibited by the blockade of gp120/CD4 interactions with antibodies to CD4
CYTOKINE_ACTIVITY	210	PARENTAL_NON_PARENTAL	<<0.001	<<0.001	920	CD4 antigen precursor	155971	ENV_GP120__INTERACTS_WITH	PARENT	598	The third complementarity-determining region (CDR3; residues 79-96) within domain 1 of the human CD4 molecule plays a critical role in membrane fusion mediated by the interaction of CD4 with HIV-1 gp120
CYTOKINE_ACTIVITY	210	PARENTAL_NON_PARENTAL	<<0.001	<<0.001	920	CD4 antigen precursor	155971	ENV_GP120__INTERACTS_WITH	PARENT	615	Contact of CD4+ T cells with HIV-1 infected or HIV-1 gp120-expressing cells induces PARP hydrolysis, which leads to the cleavage of 116 kDa PARP into two fragments
CYTOKINE_ACTIVITY	210	PARENTAL_NON_PARENTAL	<<0.001	<<0.001	920	CD4 antigen precursor	155971	ENV_GP120__INTERACTS_WITH	PARENT	642	The ability of thioredoxin, a protein disulfide isomerase (PDI), to reduce the disulfide bond in CD4 is enhanced in the presence of HIV-1 gp120
CYTOKINE_ACTIVITY	210	PARENTAL_NON_PARENTAL	<<0.001	<<0.001	920	CD4 antigen precursor	155971	ENV_GP120__INTERACTS_WITH	PARENT	553	Pretreatment of HIV-1 infected cells with TNF alpha augments syncytia formation mediated by the interaction of HIV-1 gp120 with cell surface CD4 molecules
CYTOKINE_ACTIVITY	210	PARENTAL_NON_PARENTAL	<<0.001	<<0.001	3458	interferon, gamma	155971	ENV_GP120__INTERACTS_WITH	PARENT	1924	IFN-gamma and gp120-induced activation of Na+/H+ exchange appears to be mediated through activation of tyrosine kinase (TK), because TK inhibitors block the action of IFN-gamma and gp120
CYTOKINE_ACTIVITY	210	PARENTAL_NON_PARENTAL	<<0.001	<<0.001	3458	interferon, gamma	155971	ENV_GP120__INTERACTS_WITH	PARENT	1927	In the presence of HIV-1 gp120, stimulation through the CD28 pathway partially restores IL-2 and IFN-gamma production by T cell lines in response to anti-CD3 antibodies
CYTOKINE_ACTIVITY	210	PARENTAL_NON_PARENTAL	<<0.001	<<0.001	3458	interferon, gamma	155971	ENV_GP120__INTERACTS_WITH	PARENT	1925	Secretion of IL-12 is found in macrophages primed with gamma interferon (IFN-gamma) and subsequently treated with gp120
CYTOKINE_ACTIVITY	210	PARENTAL_NON_PARENTAL	<<0.001	<<0.001	920	CD4 antigen precursor	155971	ENV_GP160__DOWNREGULATES	SOLITARY	538	Interaction of the anchoring domain of HIV-1 gp160 with the endoplasmic reticulum membrane is responsible for gp160-mediated cell surface downregulation of CD4
CYTOKINE_ACTIVITY	210	PARENTAL_NON_PARENTAL	<<0.001	<<0.001	920	CD4 antigen precursor	155971	ENV_GP160__DOWNREGULATES	SOLITARY	536	A complete disappearance of surface CD4 preceding single-cell death occurs in cell clones expressing gp160, in which a complex between CD4 and gp160 is formed and then accumulates intracellularly
[truncated: 9,673 more rows]

## Sheet: Sheet1
p value
2e-05		2e-05
2e-05		0
2e-05
2e-05
2e-05
2e-05
2e-05
2e-05
2e-05
[truncated: 10,951 more rows]
