# Supplementary material for: Patterns of HIV-1 Protein Interaction Identify Perturbed Host-Cellular Subsystems
Source: PLoS Comput Biol. 2010 Jul 29;6(7):e1000863. doi: 10.1371/journal.pcbi.1000863 (PMC2912648; doi:10.1371/journal.pcbi.1000863)
Supplement: Table S2 — Table of biological cohesiveness measures for significant biclusters. A table of biological cohesiveness measures. Each row represents a significant bicluster. Sequence similarity, semantic similarity and network clustering are measures pertaining to the proteins of a given bicluster. From right to left, the columns show: bicluster id; p-value for sequence similarity; corrected p-value for sequence similarity, calculated using the Benjamini and Hochberg FDR correction method; number of proteins found in the largest protein cluster, within that bicluster, determined by single linkage clustering, using a linkage cut-off of 40% sequence similarity; as in the latter but using a cut-off of 80% sequence similarity; p-value for human PPI network shared edge count; corrected p-value for human PPI network shared edge count, calculated using the Benjamini and Hochberg FDR correction method; p-value for human PPI network largest connected component; corrected p-value for human PPI network largest connected component, calculated using the Benjamini and Hochberg FDR correction method; p-value for human PPI network average shortest path length; corrected p-value for human PPI network average shortest path length, calculated using the Benjamini and Hochberg FDR correction method; p-value for semantic similarity using the GO biological process ontology; corrected p-value for semantic similarity using the GO biological process ontology, calculated using the Benjamini and Hochberg FDR correction method; p-value for semantic similarity using the GO cellular component ontology; corrected p-value for semantic similarity using the GO cellular component ontology, calculated using the Benjamini and Hochberg FDR correction method; p-value for semantic similarity using the GO molecular function ontology; corrected p-value for semantic similarity using the GO molecular function ontology, calculated using the Benjamini and Hochberg FDR correction method. (0.09 MB XLS) [file pcbi.1000863.s002.xls]

## Sheet: biclusterCohesiveness.txt
biclusterId	p value seq sim	FDR seq sim	seq sim cluster (40%)	seq sim cluster (80%)	p value network edge count	FDR network edge count	p value network LCC	FDR network LCC	p value network av shortest path	FDR network av shortest path	p value semantic similarity (BP)	FDR semantic similarity (BP)	p value semantic similarity (CC)	FDR semantic similarity (CC)	p value semantic similarity (MF)	FDR semantic similarity (MF)
4	0.80403	0.869474	1	1	1	1	1	1	1	1	1	1	1	1	1	1
33	<<0.001	<<0.001	6	5	0.0101	0.0633316	0.0107	0.09951	0.0001	0.00501885	0.0001	0.000290632	<<0.001	<<0.001	0.0426	0.0866495
34	<<0.001	<<0.001	6	5	0.2456	0.422978	1	1	0.0002	0.00243532	0.1995	0.270635	0.0125	0.029723	1	1
46	<<0.001	<<0.001	6	5	0.2125	0.384984	1	1	0.0002	0.00243532	0.1659	0.231045	0.005	0.0130986	1	1
49	<<0.001	<<0.001	6	5	0.0738	0.183841	1	1	0.0001	0.00501885	0.2045	0.274746	0.0121	0.0290192	1	1
50	<<0.001	<<0.001	6	5	0.1739	0.332316	1	1	0.0001	0.00501885	0.1952	0.265231	0.01	0.0244023	1	1
51	1e-05	8.73584e-05	3	3	0.251	0.421861	1	1	0.3785	0.603437	0.3683	0.380577	0.357	0.386558	1	1
52	1e-05	8.73584e-05	3	3	0.1918	0.356748	1	1	0.1942	0.407382	0.3709	0.376752	0.362	0.382568	1	1
53	1e-05	8.73584e-05	3	3	0.4787	0.648336	1	1	0.0979	0.310387	0.38	0.382284	0.3566	0.386875	1	1
56	0.00122	0.00709125	2	2	1	1	1	1	0.2948	0.510865	1	1	1	1	1	1
59	0.00089	0.00539804	2	2	0.5066	0.660474	1	1	0.3879	0.604604	1	1	1	1	1	1
60	0.00315	0.0156937	2	2	1	1	1	1	0.179	0.412736	1	1	1	1	1	1
64	0.20867	0.340462	1	1	0.4436	0.634689	1	1	0.7526	0.860555	1	1	1	1	1	1
73	0.78209	0.849039	1	1	1	1	1	1	0.416	0.627373	0.1252	0.192633	0.1893	0.258473	1	1
74	0.04973	0.120649	1	1	0.4385	0.637195	1	1	0.5807	0.757081	0.1202	0.189112	0.0701	0.125371	1	1
77	0.01653	0.0465845	1	1	1	1	1	1	0.5243	0.731398	0.3806	0.382428	0.3418	0.390295	1	1
90	<<0.001	<<0.001	4	4	1	1	1	1	0.3471	0.569652	0.1245	0.192797	0.0384	0.079853	0.0875	0.146475
124	0.21782	0.347267	1	1	0.3433	0.538094	1	1	0.9214	1	0.0147	0.0345615	0.3546	0.387974	0.3586	0.385795
132	0.02133	0.0572218	1	1	0.0016	0.0234947	0.0236	0.177957	0.0025	0.0211364	0.1209	0.189501	0.0607	0.112154	0.1116	0.178945
148	0.13995	0.25191	1	1	0.0001	0.00765951	0.0574	0.262534	0.0226	0.123635	0.0255	0.0561671	0.0442	0.0889313	0.3373	0.388871
149	0.11964	0.22253	1	1	0.0034	0.0306	1	1	0.1622	0.396963	0.3389	0.389107	0.2748	0.351694	0.334	0.388815
156	0.10901	0.20975	1	1	0.0099	0.0642349	1	1	0.0606	0.231608	0.3352	0.387517	0.2856	0.357855	0.3345	0.388587
159	0.0788	0.173112	1	1	0.0676	0.18135	1	1	0.058	0.231171	0.3402	0.388999	0.2794	0.353794	0.3268	0.384174
165	0.21097	0.342213	1	1	0.0038	0.0321273	1	1	0.1815	0.411695	1	1	1	1	1	1
170	0.40281	0.522716	1	1	0.0009	0.0156937	0.0633	0.28485	0.0218	0.121644	0.0019	0.0052141	0.0124	0.0296115	0.1008	0.165107
175	0.18387	0.307184	1	1	0.0028	0.0300462	0.0362	0.200016	0.0774	0.269933	0.082	0.139217	0.1345	0.200314	1	1
182	0.3306	0.456621	1	1	0.0642	0.179118	0.0395	0.207934	0.0856	0.28774	1	1	1	1	1	1
193	0.22795	0.357292	1	1	0.0022	0.0279	1	1	0.1039	0.32209	1	1	1	1	1	1
196	0.00865	0.0271163	2	1	0.0001	0.00765951	0.0479	0.230416	0.0297	0.145374	<<0.001	<<0.001	0.0103	0.0249887	0.0096	0.0236331
201	0.11409	0.218021	1	1	0.0037	0.0322594	1	1	0.1301	0.362979	0.0029	0.00776738	0.0673	0.121927	0.0443	0.0889187
205	0.03514	0.0899455	1	1	0.0001	0.00765951	0.0024	0.0304364	0.0046	0.03565	0.0022	0.00597857	0.0237	0.0528281	0.0124	0.0296115
206	0.02201	0.0584837	1	1	0.003	0.0298929	0.0012	0.0176211	0.0064	0.0469895	0.0104	0.0251221	0.0341	0.0718935	0.022	0.0495667
207	0.29191	0.421984	1	1	0.0024	0.029113	0.0438	0.222185	0.0427	0.198555	0.1335	0.20097	0.3241	0.383695	0.123	0.191715
208	0.54896	0.657338	1	1	0.0166	0.0842073	0.0243	0.173838	0.0762	0.272562	0.1371	0.201321	0.3338	0.389123	0.1141	0.182255
209	0.16866	0.285189	1	1	0.0109	0.0661109	1	1	0.238	0.461125	1	1	1	1	1	1
210	0.27576	0.407074	1	1	0.0735	0.186423	1	1	0.6297	0.787831	1	1	1	1	1	1
211	0.00842	0.0266952	1	1	0.0081	0.0564975	0.0007	0.0111691	0.001	0.00946034	0.0584	0.108866	0.058	0.108604	0.0777	0.13437
221	0.00996	0.0295621	1	1	0.0054	0.0396474	0.0025	0.0303261	0.0142	0.0921349	0.0347	0.0729746	0.0549	0.105635	0.0406	0.0834943
222	0.32505	0.451189	1	1	0.0346	0.119178	0.0442	0.220211	0.11	0.326489	0.1346	0.200107	0.3241	0.383695	0.1179	0.187076
225	0.46904	0.576485	1	1	0.1137	0.242155	0.0238	0.174742	0.0214	0.121849	0.0199	0.045509	0.0467	0.0921884	0.0237	0.0528281
229	0.36742	0.495218	1	1	0.0613	0.176316	1	1	0.0401	0.192895	0.0541	0.104336	0.1206	0.189385	0.1097	0.177257
231	0.811	0.873625	1	1	0.1348	0.27057	1	1	0.2223	0.433718	0.0478	0.0941379	0.117	0.186177	0.114	0.182444
233	0.42718	0.546712	1	1	0.0217	0.0903627	0.0769	0.330078	0.0193	0.117059	0.0662	0.120325	0.2552	0.333754	0.0573	0.108507
235	0.90234	0.928977	1	1	0.141	0.280993	1	1	0.1003	0.314424	0.0101	0.0245747	0.015	0.0351189	0.0518	0.100829
237	0.58667	0.684857	1	1	0.334	0.532491	1	1	0.1152	0.327967	0.2065	0.276545	0.2629	0.341159	0.2507	0.329413
239	0.66488	0.73905	1	1	0.2677	0.441943	1	1	0.1336	0.365435	1	1	1	1	1	1
241	0.33643	0.462384	1	1	0.3065	0.491457	1	1	1	1	1	1	1	1	1	1
243	0.1724	0.289757	1	1	0.0187	0.0899534	1	1	0.1265	0.3565	1	1	1	1	1	1
244	0.61845	0.710072	1	1	0.0027	0.0307597	0.0197	0.157037	0.0436	0.1962	0.073	0.128363	0.1732	0.240014	0.3018	0.373126
246	0.11569	0.219575	1	1	0.0694	0.182666	1	1	0.0629	0.23715	0.151	0.21531	0.2442	0.32341	0.2905	0.361828
248	0.46792	0.577653	1	1	0.0811	0.188557	0.7179	1	0.831	0.923701	1	1	1	1	1	1
249	0.39424	0.516399	1	1	0.2441	0.423006	1	1	1	1	1	1	1	1	1	1
253	0.28648	0.416291	1	1	0.0711	0.18199	1	1	0.2044	0.422427	1	1	1	1	1	1
255	0.64357	0.721109	1	1	0.0824	0.189997	1	1	0.0889	0.291801	0.1945	0.26471	0.3148	0.382976	0.3333	0.389082
257	0.28619	0.418047	1	1	0.0801	0.191008	0.4042	1	0.5255	0.729425	1	1	1	1	1	1
261	0.36974	0.493576	1	1	0.5562	0.705363	1	1	1	1	1	1	1	1	1	1
265	0.16752	0.284988	1	1	0.4421	0.639098	1	1	0.6299	0.784563	0.0247	0.0546207	0.271	0.348965	0.2853	0.358015
285	0.00867	0.026877	1	1	1	1	1	1	0.0499	0.214186	0.3206	0.38472	0.3564	0.387915	0.3703	0.378438
286	0.31974	0.446037	1	1	0.3489	0.543816	1	1	0.8279	0.923936	1	1	1	1	1	1
314	0.69001	0.76394	1	1	0.476	0.654207	1	1	0.9328	1	1	1	1	1	1	1
326	0.11578	0.218261	1	1	0.002	0.0272357	1	1	0.1553	0.397511	1	1	1	1	1	1
327	0.09563	0.191948	1	1	0.017	0.0846964	1	1	0.3417	0.567466	1	1	1	1	1	1
331	0.15227	0.267191	1	1	0.0117	0.0680063	1	1	0.3703	0.597189	1	1	1	1	1	1
333	0.29641	0.419789	1	1	0.0782	0.18972	1	1	0.5774	0.75988	1	1	1	1	1	1
339	0.04832	0.118257	1	1	0.5396	0.690589	1	1	0.5549	0.744313	0.0144	0.0339995	0.2685	0.346278	0.1667	0.231774
360	0.26527	0.397905	1	1	0.0361	0.119904	1	1	0.3354	0.570589	0.0004	0.00113685	0.0412	0.0841083	0.1096	0.177609
362	0.1603	0.277787	1	1	0.1276	0.259857	1	1	0.4416	0.658858	0.0742	0.1302	0.1325	0.200547	1	1
365	0.10345	0.204699	1	1	0.1825	0.344037	1	1	0.2909	0.507257	0.0003	0.000856997	0.0705	0.125818	0.3449	0.39011
367	0.73877	0.808301	1	1	0.182	0.345429	1	1	0.2407	0.456839	0.0072	0.0184294	0.0567	0.107859	0.3617	0.383219
369	0.20089	0.331647	1	1	0.4627	0.645467	1	1	0.6909	0.823765	0.0986	0.162778	0.3345	0.388587	1	1
376	0.74262	0.80934	1	1	0.068	0.180686	0.0075	0.0775	0.0229	0.121708	0.1389	0.202542	0.3202	0.385622	1	1
381	0.00514	0.0196447	2	1	0.6954	0.854699	1	1	0.3509	0.572521	0.0005	0.00141385	0.1302	0.198502	1	1
384	0.16726	0.286292	1	1	1	1	1	1	0.7075	0.839968	1	1	1	1	1	1
386	0.00777	0.0255039	1	1	0.09	0.199286	0.0002	0.00430934	0.0003	0.00321923	0.3247	0.38305	0.3384	0.389602	0.2822	0.355725
420	0.00305	0.0160557	2	1	0.2009	0.366347	1	1	0.1115	0.324047	0.1589	0.222779	0.1358	0.200114	0.134	0.20064
423	0.00407	0.0169482	2	1	0.5069	0.657791	1	1	1	1	0.3537	0.388258	0.3485	0.388926	0.3295	0.385722
467	0.24698	0.376543	1	1	0.0869	0.195525	0.8324	1	0.7218	0.835611	0.0211	0.047861	0.0266	0.0582832	0.03	0.0645501
475	0.16077	0.276882	1	1	0.0163	0.0842167	0.2062	0.74714	0.1998	0.416001	0.0662	0.120325	0.0785	0.134917	0.1526	0.216119
481	0.14194	0.253854	1	1	0.108	0.233581	0.589	1	0.5222	0.73213	0.0684	0.12312	0.0728	0.128552	0.1512	0.215229
485	0.87522	0.914556	1	1	0.1627	0.320805	0.1601	0.620387	0.2794	0.496513	0.3325	0.388691	0.3461	0.389887	0.3621	0.382191
500	0.00022	0.00142744	3	1	0.0706	0.182383	0.0151	0.1359	0.2047	0.419936	0.0074	0.0188835	0.018	0.0415041	0.012	0.0288621
501	0.0113	0.0331863	2	1	0.4227	0.623986	0.2654	0.925582	0.5388	0.729734	0.0085	0.0213649	0.0183	0.0420799	0.0132	0.0312986
502	0.00935	0.0283549	2	1	0.0337	0.118273	0.0371	0.199056	0.1502	0.395338	0.0395	0.0818354	0.0564	0.107533	0.0459	0.0910386
503	0.08241	0.178236	1	1	0.1635	0.318997	0.1383	0.543461	0.5052	0.719137	0.0405	0.0834938	0.0576	0.108584	0.0522	0.101372
504	0.05129	0.123361	1	1	0.0545	0.165277	0.0918	0.365889	0.3384	0.568757	0.2021	0.273276	0.3445	0.390713	0.3688	0.379687
508	0.04741	0.117057	1	1	0.0478	0.149845	0.016	0.135273	0.186	0.402279	0.2058	0.276049	0.3447	0.390411	0.3735	0.378016
511	0.02584	0.0680128	1	1	0.248	0.419345	0.3719	1	0.4973	0.715189	0.2044	0.275274	0.3444	0.39113	0.3831	0.383558
549	0.06234	0.14494	1	1	0.4941	0.665961	1	1	0.628	0.789243	0.1735	0.239636	0.3636	0.38137	0.3685	0.380314
565	0.01247	0.0358673	2	1	0.0269	0.10142	1	1	0.1506	0.392686	<<0.001	<<0.001	0.0081	0.0204825	0.0223	0.0499736
566	0.13394	0.24585	1	1	0.0531	0.16461	1	1	0.2768	0.49824	0.0075	0.0190805	0.0788	0.135155	0.1194	0.188562
569	0.07425	0.164411	1	1	0.0804	0.190098	1	1	0.1795	0.410496	0.0001	0.000290632	0.0328	0.0695028	0.0608	0.112092
572	0.20601	0.338099	1	1	0.1857	0.34772	1	1	0.1416	0.379869	0.1937	0.26405	0.365	0.380929	0.3695	0.378083
589	0.09494	0.191944	1	1	0.0001	0.00765951	0.0475	0.2325	0.1701	0.405623	0.0095	0.0235251	0.0563	0.10771	0.0595	0.11018
591	0.06536	0.150706	1	1	0.0043	0.0342771	1	1	0.3115	0.536472	0.0087	0.021737	0.0551	0.105777	0.0782	0.134955
594	0.07407	0.165324	1	1	0.0029	0.0299667	1	1	0.3464	0.571867	0.0729	0.128457	0.136	0.200056	0.1539	0.217225
596	0.22335	0.35206	1	1	0.0086	0.058522	1	1	0.2211	0.437496	1	1	1	1	1	1
599	0.00535	0.0196401	2	1	0.0002	0.00465	0.0347	0.197578	0.0932	0.298883	0.0104	0.0251221	0.0775	0.134301	0.0724	0.128524
600	0.00525	0.01953	2	1	0.0045	0.034875	1	1	0.1881	0.403692	0.0201	0.0458411	0.0804	0.137057	0.1245	0.192797
601	0.11948	0.223724	1	1	0.0128	0.0707238	1	1	0.3894	0.60357	0.0506	0.0990696	0.3488	0.388226	0.3482	0.38911
607	0.07268	0.16353	1	1	0.0201	0.0890143	1	1	0.3255	0.557144	0.0384	0.079853	0.0946	0.157104	0.1726	0.239579
608	0.08512	0.17856	1	1	0.0896	0.199987	1	1	0.406	0.618984	0.2044	0.275274	0.361	0.383935	0.3689	0.379323
609	0.03888	0.0986138	1	1	0.0204	0.0889313	1	1	0.4588	0.677276	0.0382	0.0798338	0.3581	0.38625	0.3526	0.389092
611	0.2171	0.348109	1	1	0.0654	0.180659	1	1	0.6714	0.810912	1	1	1	1	1	1
632	0.39935	0.520648	1	1	0.5142	0.664175	1	1	0.2439	0.453654	0.0156	0.036371	0.0579	0.10866	1	1
635	0.54064	0.650166	1	1	0.0337	0.118273	1	1	0.0643	0.239196	0.0096	0.0236331	0.1006	0.165102	0.1545	0.217705
637	0.36484	0.494128	1	1	0.1124	0.241228	1	1	0.2405	0.459586	1	1	1	1	1	1
640	0.53014	0.640299	1	1	0.0188	0.0874362	0.0274	0.191115	0.0698	0.252912	0.0435	0.0879457	0.369	0.378729	0.3521	0.38931
642	0.92568	0.949503	1	1	0.4311	0.629722	1	1	0.2072	0.418904	1	1	1	1	1	1
647	0.14624	0.259879	1	1	0.4291	0.630099	1	1	0.1557	0.394912	0.0533	0.10303	0.3231	0.384687	0.2787	0.353442
655	0.14806	0.261448	1	1	0.122	0.252133	1	1	0.5992	0.7704	0.0164	0.03813	0.0639	0.117033	1	1
656	0.10399	0.20289	1	1	0.3975	0.593061	1	1	0.7193	0.836186	0.0178	0.0411564	0.0624	0.114537	1	1
660	0.08421	0.179348	1	1	0.0001	0.00765951	0.0333	0.197674	0.183	0.41175	0.009	0.0224196	0.0517	0.100869	0.0575	0.10864
665	0.1299	0.240014	1	1	0.0027	0.0307597	1	1	0.6262	0.794135	0.002	0.00546168	0.0653	0.119076	0.0824	0.139331
667	0.08493	0.179511	1	1	0.0031	0.0298241	1	1	0.53	0.724853	0.0029	0.00776738	0.0829	0.139894	0.0437	0.0881371
669	0.0589	0.139264	1	1	0.0101	0.0633316	1	1	0.5953	0.772506	0.0691	0.123847	0.133	0.200578	0.1537	0.217309
674	0.31087	0.438044	1	1	0.0131	0.0702865	1	1	0.0859	0.285311	0.0079	0.0200373	0.1005	0.165262	0.1507	0.215617
676	0.00548	0.0198561	2	1	0.0001	0.00765951	0.0297	0.182138	0.1838	0.406986	0.0002	0.000574273	0.0462	0.091417	0.0286	0.0616964
677	0.27124	0.402532	1	1	0.0089	0.0591214	1	1	0.6685	0.81092	0.0086	0.0215515	0.1349	0.200197	0.1514	0.215147
678	0.00673	0.0228984	2	1	0.0032	0.02976	1	1	0.2411	0.454506	0.0006	0.00169091	0.0591	0.109682	0.0283	0.0613655
679	0.26688	0.398179	1	1	0.0114	0.0676723	1	1	0.5782	0.757361	0.0039	0.0103465	0.1352	0.200287	0.1096	0.177609
680	0.10207	0.203411	1	1	0.0139	0.0731717	1	1	0.4791	0.696192	0.0042	0.0110896	0.1416	0.205051	0.1489	0.213772
681	0.37231	0.49464	1	1	0.0126	0.0717429	1	1	0.1107	0.325108	0.0411	0.0841093	0.1151	0.183502	0.1597	0.223527
683	0.15838	0.276175	1	1	0.0474	0.15028	1	1	0.7151	0.841827	1	1	1	1	1	1
689	0.08647	0.178705	1	1	0.0355	0.119331	1	1	0.4023	0.616713	0.0144	0.0339995	0.3601	0.384199	0.3691	0.378135
691	4e-05	0.000282577	3	1	0.0004	0.00858462	0.0362	0.200016	0.0185	0.1147	0.0033	0.0087965	0.0317	0.067686	0.0311	0.0665747
692	0.00255	0.014229	2	1	0.0005	0.00996429	0.0175	0.143603	0.0531	0.221118	0.0084	0.0211771	0.0792	0.135563	0.0747	0.130258
693	0.00362	0.0160314	2	1	0.0188	0.0874362	1	1	0.2493	0.460627	0.0193	0.0442578	0.0774	0.134546	0.1179	0.187076
694	0.36924	0.495279	1	1	0.0556	0.165026	1	1	0.6766	0.810178	0.0452	0.0900771	0.3399	0.389188	0.3496	0.388599
695	0.08371	0.179655	1	1	0.335	0.531051	1	1	0.4964	0.717594	0.2042	0.27567	0.3528	0.388544	0.3807	0.382069
696	0.21402	0.345154	1	1	0.0241	0.0933875	1	1	0.6063	0.775953	0.0426	0.0866495	0.1434	0.206941	0.1572	0.220766
699	0.07929	0.172827	1	1	0.0656	0.179435	1	1	0.5566	0.739483	0.2648	0.343092	0.3673	0.381427	0.3603	0.383678
700	0.00403	0.017167	2	1	0.0206	0.0884215	1	1	0.1859	0.405204	0.0091	0.0226015	0.093	0.155062	0.0726	0.12847
701	0.21992	0.348623	1	1	0.0633	0.180211	1	1	0.6268	0.7913	0.0339	0.0716523	0.3669	0.381959	0.2722	0.349971
703	0.62427	0.713817	1	1	0.0809	0.189673	1	1	0.7173	0.840868	0.0382	0.0798338	0.375	0.378163	0.3526	0.389092
704	0.89988	0.929876	1	1	0.0794	0.190971	1	1	0.1892	0.402953	0.0774	0.134546	0.2754	0.350852	0.3704	0.377849
707	0.02878	0.0750432	1	1	0.3386	0.533725	1	1	0.7533	0.85784	1	1	1	1	1	1
708	0.84025	0.89477	1	1	0.4745	0.658634	1	1	0.6344	0.786656	0.0427	0.0865373	0.342	0.389992	0.3247	0.38305
711	0.0082	0.0262966	1	1	0.0173	0.0846789	0.0007	0.0111691	0.0019	0.0171	0.0052	0.0135589	0.0166	0.0384881	0.0783	0.13485
727	0.5743	0.673234	1	1	0.477	0.652368	1	1	0.8243	0.923613	1	1	1	1	1	1
729	0.09188	0.188489	1	1	0.3901	0.588313	1	1	0.0594	0.230175	0.3394	0.389148	0.3598	0.385106	0.3519	0.389604
759	0.00958	0.02874	1	1	0.1284	0.259591	0.3124	1	0.4988	0.713668	1	1	1	1	1	1
765	0.13957	0.252857	1	1	0.7503	0.906206	1	1	1	1	1	1	1	1	1	1
770	0.38854	0.513757	1	1	0.0461	0.147838	1	1	0.6117	0.779289	1	1	1	1	1	1
777	0.55159	0.657665	1	1	0.4454	0.634013	1	1	1	1	1	1	1	1	1	1
781	0.57169	0.673002	1	1	0.078	0.190895	0.0788	0.330623	0.1788	0.41571	1	1	1	1	1	1
791	0.56794	0.671421	1	1	0.1242	0.254793	1	1	0.1714	0.405259	0.0028	0.00754785	0.0054	0.0140366	0.059	0.10974
792	0.42525	0.54675	1	1	0.38	0.582527	1	1	0.3825	0.602924	0.1343	0.200373	0.2606	0.338962	0.2723	0.349563
795	0.64587	0.720791	1	1	0.4424	0.636235	1	1	1	1	0.3043	0.374007	0.3422	0.389689	0.364	0.381312
804	0.85029	0.898602	1	1	0.2212	0.395608	1	1	0.5059	0.716478	0.3566	0.386875	0.3206	0.38472	0.3255	0.383184
805	0.63167	0.716406	1	1	0.0608	0.1767	1	1	0.2415	0.452205	0.0823	0.139444	0.0355	0.0744699	0.3555	0.388451
806	0.25202	0.382139	1	1	0.0198	0.0891	1	1	0.1646	0.399334	0.182	0.249319	0.2781	0.353217	0.3468	0.389626
811	0.2387	0.367941	1	1	0.8337	1	1	1	1	1	0.3137	0.382751	0.3626	0.381756	0.2752	0.3514
835	0.09437	0.192184	1	1	0.4549	0.644249	0.4421	1	0.555	0.740885	0.0004	0.00113685	1	1	1	1
839	0.96237	0.972831	1	1	0.5986	0.752295	0.0839	0.339248	0.0234	0.119801	0.1187	0.187811	0.3462	0.389475	0.3205	0.385429
840	0.99348	0.99348	1	1	1	1	1	1	0.71	0.839364	1	1	1	1	1	1
846	0.88703	0.920005	1	1	1	1	1	1	0.3971	0.612104	1	1	1	1	1	1
847	0.71378	0.784034	1	1	1	1	1	1	0.338	0.571527	1	1	1	1	1	1
854	0.47365	0.579598	1	1	0.055	0.165	1	1	0.5654	0.747614	0.148	0.212845	0.3209	0.384254	0.3725	0.377918
865	0.10531	0.204038	1	1	0.0392	0.128668	1	1	0.1832	0.408902	0.2831	0.355788	0.3641	0.38094	0.3624	0.382026
866	0.43724	0.5545	1	1	0.0211	0.0891955	1	1	0.0833	0.283423	1	1	1	1	1	1
868	0.0858	0.178643	1	1	0.2462	0.42141	1	1	0.5974	0.771642	1	1	1	1	1	1
870	0.26462	0.399076	1	1	0.0638	0.1798	1	1	0.6741	0.810663	1	1	1	1	1	1
871	0.52421	0.63589	1	1	0.2467	0.419691	1	1	0.5294	0.727599	1	1	1	1	1	1
875	0.23014	0.356717	1	1	0.4942	0.662893	1	1	0.6564	0.806765	0.0859	0.144085	0.1098	0.177076	0.2869	0.358947
889	0.96717	0.974153	1	1	0.3908	0.5862	1	1	0.3411	0.569862	0.0847	0.142357	0.3035	0.373573	0.2752	0.3514
896	0.29503	0.419966	1	1	0.5462	0.695844	1	1	0.6656	0.810928	1	1	1	1	1	1
908	0.61317	0.706919	1	1	0.937	1	1	1	1	1	1	1	1	1	1	1
911	0.00762	0.0253093	1	1	0.0001	0.00765951	0.0001	0.00765951	0.0001	0.00501885	0.1499	0.21484	0.028	0.0608727	0.1105	0.177521
912	0.00727	0.0244377	1	1	0.0998	0.217533	0.0004	0.006975	0.0002	0.00243532	0.3117	0.381422	0.131	0.198996	0.2828	0.355945
914	0.00403	0.017167	1	1	0.0349	0.118745	0.0001	0.00765951	0.001	0.00946034	0.3217	0.384113	0.3348	0.38759	0.2744	0.351719
922	0.01152	0.03348	1	1	0.098	0.215291	0.0295	0.187057	0.0768	0.27123	0.28	0.354018	0.3215	0.384422	0.3079	0.377877
923	0.00592	0.0209073	1	1	0.2909	0.469139	0.0198	0.15345	0.0522	0.220664	0.2817	0.35563	0.3133	0.382821	0.2997	0.371628
927	0.82929	0.886482	1	1	0.3762	0.58311	1	1	0.8032	0.9036	1	1	1	1	1	1
943	0.34599	0.473192	1	1	0.0773	0.190856	1	1	0.7238	0.834464	0.2501	0.3294	0.1213	0.189772	1	1
950	<<0.001	<<0.001	4	3	0.0673	0.182298	0.0156	0.136013	0.0001	0.00501885	<<0.001	<<0.001	<<0.001	<<0.001	<<0.001	<<0.001
951	<<0.001	<<0.001	2	1	0.0299	0.109764	0.0078	0.0777214	0.0001	0.00501885	<<0.001	<<0.001	<<0.001	<<0.001	<<0.001	<<0.001
952	<<0.001	<<0.001	2	1	0.0188	0.0874362	0.0057	0.063612	0.0001	0.00501885	0.0012	0.00332583	0.0002	0.000574273	<<0.001	<<0.001
957	<<0.001	<<0.001	2	1	0.007	0.0500769	0.0026	0.030225	0.0001	0.00501885	0.0064	0.0164825	0.0016	0.00440526	<<0.001	<<0.001
968	0.071	0.161049	1	1	0.2341	0.410779	0.1803	0.67978	0.2766	0.501113	0.1328	0.200638	1	1	0.1308	0.199054
970	0.84462	0.896004	1	1	0.057	0.1674	0.0767	0.334364	0.158	0.397135	0.3476	0.390002	1	1	0.2122	0.283724
975	0.60023	0.694872	1	1	1	1	1	1	0.8562	0.947936	1	1	1	1	1	1
976	0.85415	0.899275	1	1	0.4601	0.645065	1	1	0.2822	0.498315	0.0682	0.12329	0.1313	0.199091	0.1567	0.220433
980	<<0.001	<<0.001	3	3	0.1669	0.321139	0.2558	0.903395	0.0144	0.0913091	0.0246	0.0546159	0.1251	0.192834	<<0.001	<<0.001
981	<<0.001	<<0.001	3	3	0.6752	0.833543	1	1	0.0213	0.123806	0.0444	0.0889062	0.1228	0.19176	0.0001	0.000290632
982	0.00565	0.0202096	2	1	0.2785	0.454395	0.5019	1	0.2178	0.434044	0.0577	0.108528	0.1255	0.19274	0.0008	0.00223573
983	0.00332	0.015438	2	1	0.7334	0.889646	1	1	0.3871	0.606747	0.1246	0.192417	0.1341	0.200432	0.0065	0.0166887
984	0.00316	0.0154674	2	1	0.1216	0.253182	0.2705	0.931722	0.1843	0.40488	0.3271	0.383718	1	1	0.0096	0.0236331
985	0.00439	0.0180119	2	1	0.6411	0.794964	1	1	0.5165	0.727795	1	1	1	1	1	1
988	0.03925	0.0986554	1	1	0.385	0.586967	0.6564	1	0.763	0.865354	0.0572	0.108563	0.2424	0.321535	0.0028	0.00754785
989	0.19059	0.316516	1	1	0.5021	0.660783	1	1	1	1	0.3237	0.384308	1	1	0.0097	0.0237395
990	0.29447	0.421319	1	1	0.9414	1	1	1	1	1	0.201	0.272228	0.2357	0.313642	0.0213	0.0481841
1005	0.02072	0.056125	1	1	0.043	0.1395	1	1	0.2706	0.493447	0.0684	0.12312	0.3561	0.388093	0.2772	0.352609
1011	0.39337	0.51769	1	1	0.3778	0.582355	1	1	0.6454	0.796755	0.0321	0.0683656	0.11	0.177058	0.2501	0.3294
1013	0.45213	0.565669	1	1	0.2697	0.442625	1	1	0.3797	0.601911	0.1075	0.174714	0.3147	0.383412	0.2448	0.323693
1014	0.22897	0.356886	1	1	1	1	1	1	0.2059	0.419315	0.0716	0.127509	0.2661	0.344244	0.0724	0.128524
1023	0.0173	0.048267	1	1	0.0308	0.1116	1	1	0.526	0.726505	0.0642	0.117326	0.3599	0.384721	0.3457	0.389961
1028	0.31121	0.43632	1	1	0.5047	0.661086	1	1	1	1	0.2546	0.334013	0.3443	0.391548	0.2606	0.338962
1036	<<0.001	<<0.001	7	2	0.5201	0.6687	1	1	0.0001	0.00501885	0.0007	0.00196611	0.022	0.0495667	0.0008	0.00223573
1038	0.00499	0.0196086	2	1	0.6289	0.78683	1	1	0.3712	0.5952	1	1	1	1	1	1
1039	0.00328	0.0155105	2	2	1	1	1	1	0.4183	0.62745	0.3704	0.377849	1	1	0.2954	0.366839
1042	0.0149	0.0424194	1	1	0.9386	1	1	1	1	1	0.2468	0.325823	1	1	0.3386	0.389297
1044	0.8632	0.905386	1	1	0.4983	0.662027	1	1	1	1	0.3597	0.385739	1	1	0.1275	0.195453
1048	0.00259	0.0141688	2	1	0.7033	0.860617	1	1	0.8768	0.966906	1	1	1	1	1	1
1049	0.03992	0.0994436	1	1	0.2906	0.47138	1	1	0.7177	0.837817	0.3537	0.388258	1	1	0.368	0.381208
1054	0.00031	0.00196568	2	2	1	1	1	1	0.7337	0.842396	0.1509	0.215535	1	1	0.0988	0.162787
1056	0.00513	0.0198788	1	1	1	1	1	1	0.3671	0.59547	1	1	1	1	1	1
1057	0.10371	0.203768	1	1	0.1641	0.317944	0.232	0.829846	0.2702	0.495959	1	1	1	1	1	1
1065	0.82081	0.880792	1	1	0.0737	0.185246	0.1911	0.710892	0.0109	0.0724071	0.1031	0.168216	0.0805	0.136948	0.0615	0.113133
1066	0.95551	0.969408	1	1	0.5598	0.706716	1	1	0.6618	0.809834	0.3003	0.371821	0.3487	0.388631	0.2571	0.335714
1076	0.94475	0.96199	1	1	0.4746	0.655512	0.0514	0.243061	0.1073	0.325399	0.1294	0.197642	0.1336	0.20058	0.1357	0.200496
1079	0.88333	0.919586	1	1	0.4095	0.607715	0.0279	0.189856	0.0583	0.229094	0.3583	0.385968	0.3479	0.389816	0.3176	0.384705
1087	0.63959	0.719539	1	1	0.4961	0.662258	0.7525	1	1	1	1	1	1	1	1	1
1088	0.43489	0.554038	1	1	0.4553	0.641559	1	1	0.1756	0.411701	0.2901	0.361868	0.3511	0.389233	0.2898	0.362034
1094	<<0.001	<<0.001	3	2	1	1	1	1	1	1	0.1384	0.202519	0.1243	0.193022	0.163	0.227385
1099	0.00322	0.0154893	2	2	1	1	1	1	1	1	1	1	1	1	1	1
1101	0.70464	0.777054	1	1	1	1	1	1	0.4645	0.67851	0.2366	0.31434	0.3234	0.384497	0.1242	0.193226
1102	<<0.001	<<0.001	4	3	1	1	1	1	0.0204	0.121098	0.1198	0.188837	0.3229	0.384996	0.1286	0.196779
1106	0.00465	0.0188022	2	1	1	1	1	1	1	1	0.3185	0.384682	0.3175	0.385141	0.3612	0.38366
1118	3e-05	0.00022324	3	1	0.4771	0.649321	1	1	0.1099	0.3297	0.2665	0.344229	0.0955	0.158284	0.0745	0.130453
1119	0.00121	0.00718277	2	1	1	1	1	1	0.4544	0.674349	0.2551	0.334145	0.1385	0.202312	0.1428	0.206431
1120	0.00523	0.0197185	2	1	0.2554	0.426686	1	1	0.5386	0.733021	0.3682	0.380944	0.3558	0.388272	0.3188	0.384489
1123	<<0.001	<<0.001	3	3	1	1	1	1	0.0655	0.240454	0.3601	0.384199	1	1	0.3819	0.382815
1136	5e-05	0.000340244	2	1	0.0852	0.193259	0.0001	0.00765951	0.0001	0.00501885	0.0563	0.10771	0.0045	0.0118443	0.0458	0.0910561
1137	2e-05	0.000157214	2	1	0.0851	0.194614	0.0002	0.00430934	0.0001	0.00501885	0.0582	0.108735	0.005	0.0130986	0.0491	0.0964711
1139	0.00626	0.0218318	1	1	0.0252	0.0963123	0.0788	0.330623	0.1412	0.382474	0.3651	0.380559	0.179	0.245611	0.369	0.378729
1140	0.00651	0.0224233	1	1	0.2187	0.39366	1	1	1	1	1	1	1	1	1	1
1144	<<0.001	<<0.001	3	3	0.0289	0.107508	0.0338	0.196463	0.0052	0.0392108	0.0247	0.0546207	0.2158	0.288078	0.0449	0.0896928
1145	1e-05	8.73584e-05	3	3	1	1	1	1	0.0546	0.224021	0.1357	0.200496	1	1	0.1626	0.227206
1146	<<0.001	<<0.001	3	3	1	1	1	1	0.0103	0.0700902	1	1	1	1	1	1
1150	0.00344	0.01548	2	2	1	1	1	1	0.1118	0.321569	1	1	1	1	1	1
1160	<<0.001	<<0.001	3	1	0.0128	0.0707238	0.0002	0.00430934	0.0089	0.0636692	0.1375	0.201554	0.0059	0.0152417	0.0276	0.0603164
1161	<<0.001	<<0.001	6	6	0.0218	0.0894441	0.0016	0.02232	0.004	0.0318857	1	1	0.0056	0.0145115	0.0026	0.00704272
1162	0.00274	0.0147012	2	2	0.0544	0.166787	0.1931	0.70888	0.2214	0.435004	1	1	0.0941	0.156584	0.2576	0.335843
1168	0.36236	0.493163	1	1	0.2368	0.41292	1	1	0.9849	1	1	1	1	1	1	1
1171	0.29273	0.420988	1	1	0.0013	0.0207426	0.0065	0.06975	0.0234	0.119801	1	1	1	1	1	1
1173	0.03107	0.0802642	1	1	0.1988	0.367319	1	1	0.0434	0.198502	1	1	1	1	1	1
1174	<<0.001	<<0.001	7	4	0.0001	0.00765951	0.0001	0.00765951	0.0001	0.00501885	0.0039	0.0103465	<<0.001	<<0.001	0.1407	0.2041
1177	<<0.001	<<0.001	4	4	0.0007	0.01302	0.0003	0.00558	0.0027	0.0221559	0.302	0.372823	0.0278	0.0605953	1	1
1185	0.44966	0.565113	1	1	0.0013	0.0207426	0.0087	0.0837	0.0257	0.128041	0.3565	0.38752	0.3571	0.386166	0.3591	0.385837
1189	0.00401	0.0174811	2	1	0.0698	0.182002	1	1	0.0823	0.283478	0.3241	0.383695	0.3597	0.385739	0.3024	0.372767
1191	0.06052	0.141891	1	1	1	1	1	1	0.4153	0.629721	0.102	0.166746	0.1466	0.211195	0.1733	0.239756
1193	0.06569	0.150225	1	1	1	1	1	1	0.0926	0.300412	0.0209	0.0475361	0.0894	0.149357	0.1518	0.21535
1194	0.63901	0.721797	1	1	1	1	1	1	0.5497	0.7409	0.2162	0.288152	0.3627	0.381382	0.3708	0.377108
1195	0.018	0.0497228	1	1	1	1	1	1	0.049	0.217	0.1336	0.20058	0.3686	0.379949	0.3737	0.377534
1196	0.00782	0.0253695	1	1	0.1203	0.252359	1	1	0.1423	0.378111	0.1849	0.252878	0.3648	0.381196	0.3532	0.388474
1199	0.97453	0.978036	1	1	1	1	1	1	1	1	1	1	1	1	1	1
1210	0.45257	0.563692	1	1	1	1	1	1	0.1609	0.400813	0.3503	0.388861	0.3271	0.383718	0.3618	0.38284
1214	<<0.001	<<0.001	5	3	0.004	0.0328235	0.0001	0.00765951	0.0001	0.00501885	<<0.001	<<0.001	<<0.001	<<0.001	<<0.001	<<0.001
1215	<<0.001	<<0.001	5	3	0.8897	1	1	1	0.0001	0.00501885	0.04	0.0826667	<<0.001	<<0.001	<<0.001	<<0.001
1216	<<0.001	<<0.001	7	5	1	1	1	1	0.0001	0.00501885	0.002	0.00546168	0.0305	0.0654577	0.0011	0.0030588
1219	0.05598	0.133491	1	1	0.0001	0.00765951	0.0001	0.00765951	0.0001	0.00501885	0.0684	0.12312	0.0001	0.000290632	0.0013	0.00359109
1222	0.63089	0.718442	1	1	0.7183	0.875134	0.0572	0.26598	0.1059	0.324682	1	1	1	1	1	1
1225	<<0.001	<<0.001	6	6	1	1	1	1	0.0002	0.00243532	0.3481	0.389518	0.0527	0.102106	0.1063	0.173099
1226	<<0.001	<<0.001	5	5	1	1	1	1	0.0021	0.0183094	0.3453	0.390035	0.0972	0.160783	0.1745	0.24062
1227	0.00314	0.0159284	2	2	1	1	1	1	0.4634	0.680466	0.3732	0.37817	0.3632	0.381428	0.3705	0.377261
1231	0.4814	0.586509	1	1	0.6389	0.795773	0.0284	0.188657	0.0558	0.225626	1	1	1	1	1	1
1237	0.00342	0.0156423	2	1	0.0237	0.093131	0.0637	0.2821	0.1326	0.366291	1	1	0.1398	0.203147	0.3539	0.387715
1243	<<0.001	<<0.001	6	2	0.2292	0.407304	0.0001	0.00765951	0.0001	0.00501885	0.1763	0.242702	0.0258	0.0566787	0.015	0.0351189
1244	0.00469	0.018693	2	1	1	1	1	1	0.1621	0.400229	1	1	1	1	1	1
1247	<<0.001	<<0.001	3	3	1	1	1	1	0.2383	0.458522	1	1	1	1	1	1
1250	0.59122	0.687293	1	1	0.3869	0.586658	1	1	0.0418	0.197664	1	1	1	1	1	1
1256	0.0001	0.000664286	2	2	0.0001	0.00765951	0.0001	0.00765951	0.0001	0.00501885	0.2919	0.363032	0.0223	0.0499736	0.1396	0.203209
1257	3e-05	0.00022324	3	2	0.1989	0.365086	0.0432	0.2232	0.0001	0.00501885	1	1	1	1	1	1
1258	0.0005	0.0031	2	2	0.1139	0.240743	0.0297	0.182138	0.0008	0.00797143	1	1	1	1	1	1
1260	4e-05	0.000282577	3	1	0.0049	0.0369486	0.0001	0.00765951	0.0002	0.00243532	0.3357	0.38756	0.041	0.0841103	1	1
1264	0.01916	0.0524082	1	1	1	1	1	1	0.0493	0.214917	1	1	1	1	0.3177	0.38427
1265	0.24204	0.371039	1	1	0.023	0.0916714	0.0023	0.0305571	0.0091	0.0634725	0.367	0.381589	0.3346	0.387895	0.3616	0.383598
1266	0.56302	0.668437	1	1	1	1	1	1	0.7778	0.878568	1	1	1	1	1	1
1268	0.94079	0.961467	1	1	0.5002	0.661402	1	1	1	1	1	1	1	1	1	1
1274	0.00137	0.00780061	2	2	0.0229	0.0925957	0.0286	0.185567	0.1684	0.405031	0.3676	0.381265	1	1	0.3572	0.385776
1275	0.4674	0.579576	1	1	0.1627	0.320805	0.1618	0.618386	0.2839	0.498164	1	1	1	1	1	1
1276	0.41622	0.537617	1	1	0.0001	0.00765951	0.0001	0.00765951	0.0001	0.00501885	0.0285	0.0616395	<<0.001	<<0.001	0.0001	0.000290632
1277	0.27724	0.407105	1	1	0.002	0.0272357	0.0001	0.00765951	0.0004	0.00413333	0.3168	0.38485	0.0803	0.137166	0.0746	0.130355
1280	0.13803	0.251702	1	1	0.2621	0.435273	0.08	0.328235	0.1912	0.404127	0.3776	0.380326	0.3116	0.381858	0.3737	0.377534
1283	2e-05	0.000157214	2	2	1	1	1	1	0.208	0.417496	1	1	1	1	1	1
1285	0.4401	0.555601	1	1	0.2334	0.412143	1	1	0.1524	0.3937	1	1	1	1	1	1
1291	0.0031	0.0160167	2	1	0.0315	0.112673	1	1	0.2771	0.495583	1	1	1	1	1	1
1300	1e-05	8.73584e-05	3	1	1	1	1	1	0.0229	0.121708	0.436	0.436	0.0845	0.142307	1	1
1305	0.0088	0.0269802	2	1	1	1	1	1	1	1	0.0327	0.0694668	0.1774	0.243816	0.0506	0.0990696
