# Supplementary material for: Patterns of HIV-1 Protein Interaction Identify Perturbed Host-Cellular Subsystems
Source: PLoS Comput Biol. 2010 Jul 29;6(7):e1000863. doi: 10.1371/journal.pcbi.1000863 (PMC2912648; doi:10.1371/journal.pcbi.1000863)
Supplement: Table S3 — Table of host subsystem details. A table of host subsystem details. Each row represents a host subsystem. From right to left the columns show: the name of the subsystem; the number of biclusters included in the subsystem; the number of human genes in the subsystem; the intersection between the subsystem and the Brass et al. (2008) siRNA screen; p-value for the latter; corrected p-value for the latter, calculated using the Benjamini and Hochberg FDR correction method; the intersection between the subsystem and the Konig et al. (2008) siRNA screen; p-value for the latter; corrected p-value for the latter, calculated using the Benjamini and Hochberg FDR correction method; the intersection between the subsystem and the Zhou et al. (2008) siRNA screen; p-value for the latter; corrected p-value for the latter, calculated using the Benjamini and Hochberg FDR correction method; the type of subsystem annotation used to identify the subsystem; the details of the subsystem annotation; the number of human genes from the sub-system that fit the subsystem annotation; the p-value for the subsystem annotation; a corrected p-value for the subsystem annotation, calculated using the Benjamini and Hochberg FDR correction method; number of genes from the Brass et al. (2008) siRNA screen that fit the subsystem annotation; p-value for the latter; corrected p-value for the latter, calculated using the Benjamini and Hochberg FDR correction method; number of genes from the Konig et al. (2008) siRNA screen that fit the subsystem annotation; p-value for the latter; corrected p-value for the latter, calculated using the Benjamini and Hochberg FDR correction method; number of genes from the Zhou et al. (2008) siRNA screen that fit the subsystem annotation; p-value for the latter; corrected p-value for the latter, calculated using the Benjamini and Hochberg FDR correction method. (0.04 MB XLS) [file pcbi.1000863.s003.xls]

## Sheet: Sheet1
Subsystem details			study 1			study 2			study 3			All 3 HDF studies			Subsystem annotation details						Study 1			Study 2			Study 3			All 3 HDF studies
name	biclusters	human genes	intersection with HDFs	p value	FDR	intersection with HDFs	p value	FDR	intersection with HDFs	p value	FDR	intersection with HDFs	p value	FDR	annotation type	subsystem annotation	no of human genes in cluster fitting profile	proportion of human genes in cluster fitting profile	p value	FDR	HDFs fitting subsystem annotation	p value	FDR	HDFs fitting subsystem annotation	p value	FDR	HDFs fitting subsystem annotation	p value	FDR	HDFs fitting subsystem annotation	p value	FDR
CYTOKINE ACTIVITY	93	27	2	0.165478	0.817657	0	0.621702	1	3	0.034651	0.323409	3	0.732169	1.20592	GO term	GO:0005125	16	0.592593	1.11721e-26	1.34065e-24	1	0.225444	0.807237	2	0.499465	1	2	0.542587	1	5	0.327508	0.757362
PROTEASOME CORE COMPLEX	2	3	0	1	1	0	1	1	0	1	1	0	1	1.13686	GO term	GO:0005839	2	0.666667	4.20294e-06	0.000109277	0	1	1	5	<<0.001	<<0.001	0	1	1	5	4.05731e-06	5.00402e-05
NUCLEAR FACTOR	5	6	0	1	1	0	1	1	0	1	1	0	1	1.43779	protein name contains	nuclear factor of activated T-cells	4	0.666667	–	–	0	1	1	0	1	1	0	1	1	0	1	1
INTERLEUKIN	5	6	0	1	1	0	1	1	1	0.152728	0.842387	1	0.440359	1.34451	protein name contains	interleukin	5	0.833333	–	–	0	1	1	1	0.565184	1	2	0.642433	1	3	0.76123	1
INTERFERON ALPHA	1	4	0	1	1	0	1	1	0	1	1	0	1	1.13686	protein name contains	interferon	4	1	–	–	0	1	1	0	1	1	2	0.443894	1	2	0.568155	0.955534
LIPID KINASE ACTIVITY	12	16	0	1	1	0	1	1	0	1	1	0	0.388217	1.55287	GO term	GO:0001727	9	0.5625	4.86075e-22	1.11797e-20	1	0.682292	1	0	1	1	0	1	1	1	0.638519	0.984383
MAP KINASE ACTIVITY	15	11	0	1	1	0	1	1	1	0.262423	1	1	1	1.57778	GO term	GO:0004707	4	0.363636	6.25018e-10	5.00015e-08	0	1	1	0	1	1	0	1	1	0	1	1
PROMOTER BINDING	13	8	0	1	1	0	1	1	1	0.198391	0.854983	1	0.539073	1.09811	GO term	GO:0010843	3	0.375	4.27399e-06	7.58633e-05	1	0.864748	1	0	1	1	2	0.143548	0.61284	3	0.339554	0.739029
PEPTIDASE ACTIVITY	4	5	0	1	1	0	1	1	0	1	1	0	1	1.43779	GO term	GO:0008233	3	0.6	6.82484e-07	1.84271e-05	9	0.429856	1	9	0.603052	1	13	0.0264215	0.162933	31	0.00841729	0.0444914
CYTOSOLIC CALCIUM ION TRANSPORT	4	7	1	0.175867	0.832439	0	1	1	1	0.175867	0.832439	1	0.492091	1.10228	GO term	GO:0060401	2	0.285714	6.33122e-09	1.57705e-07	0	1	1	0	1	1	2	0.154004	0.610515	2	0.865129	1.10378
REGULATION OF APOPTOSIS	3	6	0	1	1	0	1	1	1	0.152728	0.842387	1	0.440359	1.34451	GO term	GO:0042981	5	0.833333	4.93445e-09	1.03098e-07	5	0.159836	0.611784	10	0.963377	1	23	5.08107e-06	0.0001128	37	0.025584	0.0946606
T CELL RECEPTOR COMPLEX	6	8	1	0.198391	0.854983	0	1	1	1	0.198391	0.854983	1	0.539073	1.09811	GO term	GO:0042101	5	0.625	3.33892e-15	1.46912e-13	1	0.289976	0.975374	0	1	1	1	0.304517	0.965754	1	0.719664	1
MHC PROTEIN COMPLEX	16	26	2	0.155787	0.793099	0	0.621464	1	3	0.0313818	0.310126	3	0.726782	1.23333	GO term	GO:0042611	20	0.769231	1.27245e-245	7.6347e-244	1	0.397164	1	0	1	1	2	0.902452	1	3	0.311715	0.768897
T CELL ACTIVATION	28	23	2	0.127498	0.764987	0	1	1	4	0.00285371	0.079904	4	0.154614	0.865837	GO term	GO:0042110	12	0.521739	9.00245e-12	6.1924e-10	2	0.540539	1	1	0.180183	0.666677	7	0.0127766	0.1013	9	0.662458	0.980437
CYTOSKELETAL PROTEIN BINDING	3	5	2	0.00684625	0.128862	0	1	1	2	0.00684625	0.128862	2	0.069879	0.489153	GO term	GO:0008092	3	0.6	0.000249794	0.00407998	10	0.0928711	0.468577	4	0.290145	0.947239	7	0.761206	1	19	0.573223	0.922141
REGULATION OF TRANSCRIPTION	23	21	3	0.0176296	0.246815	3	0.0415406	0.367306	4	0.00200619	0.0674079	8	0.00030375	0.003402	GO term	GO:0045449	20	0.952381	3.54233e-18	1.71907e-16	44	0.0170487	0.126161	50	0.00500535	0.0505085	43	0.0520246	0.303933	126	0.00040875	0.00378094
CAMP DEPENDENT PROTEIN KINASE COMPLEX	6	9	0	1	1	0	1	1	0	1	1	0	1	1.43779	GO term	GO:0005952 OR GO:0004691	5	0.555556	1.77774705714426E-12 and 5.29413958051683e-09	8.53318587429243E-11 and 8.29415200947637e-08	1	0.394372	1	1	0.433062	1	1	0.410814	1	3	0.00461391	0.0284524
PROTEIN KINASE C ACTIVITY	6	12	0	1	1	1	0.370243	1	0	1	1	1	1	1.31783	GO term	GO:0004697	8	0.666667	3.52445e-26	1.9032e-24	0	1	1	1	0.466131	1	1	0.443347	1	2	0.179294	0.473849
MICROTUBULE	3	6	0	1	1	0	1	1	1	0.152728	0.842387	1	0.440359	1.34451	GO term	GO:0005874 OR GO:0007017	6	1	7.95075925804898E-14 AND 2.12169005341934e-11	1.98768981451224E-12 AND 2.01560555074838e-10	8	0.0869209	0.459439	7	0.329691	1	8	0.109678	0.507263	20	0.024059	0.0989091
MRNA TRANSPORT	3	5	0	1	1	3	0.00047909	0.0201218	2	0.00684625	0.128862	5	6.16416e-06	0.000345193	GO term	GO:0051028	2	0.4	3.65024e-06	3.90295e-05	7	4.09572e-08	1	7	2.57379e-07	7.14228e-06	3	0.152852	0.628393	15	2.08358e-11	3.85462e-10
CLATHRIN ADAPTOR COMPLEX	4	9	0	1	1	1	0.292802	1	0	1	1	1	0.58174	1.0684	GO term	GO:0030131	8	0.888889	5.18762e-17	6.01764e-16	1	0.682292	1	1	0.723575	1	0	1	1	2	0.51171	0.946664
PROTEIN PHOSPHATASE TYPE 2A COMPLEX	2	14	1	0.32146	1	1	0.417181	1	0	1	1	2	0.374374	1.61269	GO term	GO:0000159 OR GO:0008601	13	0.928571	5.15750444190619E-41 AND 2.192700405791e-32	2.01142673234341E-39 AND 1.05249619477968e-30	1	0.639535	1	1	0.68158	1	1	0.657649	1	3	0.0656685	0.220885
NUCLEAR IMPORT	3	9	0	1	1	1	0.292802	1	0	1	1	1	0.58174	1.0684	GO term	GO:0051170 OR GO:0008139	8	0.888889	2.24195665953996E-17 AND 1.90234590897542e-16	5.45542787154723E-16 AND 1.42675943173157e-15	3	0.406308	1	4	0.143433	0.636842	5	0.0176983	0.122782	10	0.0161903	0.0748802
DNA INTEGRATION	2	3	0	1	1	0	1	1	0	1	1	0	1	1.13686	GO term	GO:0015074	2	0.666667	4.01144e-06	0.000214612	0	1	1	0	1	1	1	0.341403	1	1	0.751778	1
V-AKT	2	3	1	0.079445	0.593482	0	1	1	1	0.079445	0.593482	1	0.25167	1.28123	protein name contains	v-akt murine thymoma viral oncogene	3	1	–	–	1	0.00253327	0.0401705	0	1	1	1	0.00308469	0.0380445	1	0.0893334	0.275445
M PHASE	2	3	0	1	1	0	1	1	0	1	1	0	1	1.13686	GO term	GO:0000279	3	1	1.28562e-05	0.000239982	4	0.752095	1	5	0.955069	1	5	0.909239	1	13	0.871715	1
LACTATE DEHYDROGENASE ACTIVITY	1	2	0	1	1	0	1	1	0	1	1	0	1	1.13686	GO term	GO:0004457	2	1	6.31015e-11	2.83957e-10	0	1	1	0	1	1	0	1	1	0	1	1
GLUTAMATE RECEPTOR ACTIVITY	2	6	0	1	1	0	1	1	1	0.152728	0.842387	1	0.440359	1.34451	GO term	GO:0008066	5	0.833333	3.25863e-14	3.42156e-13	1	0.802916	1	0	1	1	0	1	1	1	0.518715	0.913926
ENDOSOME	1	3	0	1	1	0	1	1	0	1	1	0	1	1.13686	GO term	GO:0005768	3	1	4.30148e-06	0.000107537	9	0.00279924	0.0388395	1	0.107213	0.517419	6	0.227412	0.788837	15	0.105211	0.299446
UBIQUITIN	1	3	0	1	1	0	1	1	0	1	1	0	1	1.13686	protein name contains	ubiquitin	3	1	–	–	3	0.629658	1	5	0.0819185	0.454648	6	0.00982195	0.0838644	14	0.000665358	0.00492365
HEAT SHOCK 70kDA PROTEIN	1	8	0	1	1	0	1	1	0	1	1	0	1	1.31783	protein name contains	heat shock 70kDa protein	8	1	–	–	0	1	1	0	1	1	0	1	1	0	1	1
COMPLEMENT ACTIVATION	1	3	0	1	1	0	1	1	0	1	1	0	1	1.13686	GO term	GO:0006956	3	1	1.9796e-08	5.08097e-07	0	1	1	0	1	1	0	1	1	0	1	1
CYTOSKELETON	2	6	0	1	1	0	1	1	0	1	1	0	1	1.43779	GO term	GO:0005856	6	1	2.20158e-07	1.14482e-05	24	0.0243742	0.159149	16	0.858114	1	17	0.77554	1	52	0.354027	0.727722
DNA HELICASE ACTIVITY	1	2	0	1	1	0	1	1	0	1	1	0	1	1.13686	GO term	GO:0003678 OR GO:0006303 OR GO:0000783	2	1	5.65225623938436E-06 AND 1.5209281230662e-07 AND 8.19882000778708e-08	0.0000522833702143053 AND 1.82511374767944e-05 AND 2.39815485227772e-06	3	0.00679094	0.0628162	0	1	1	0	1	1	3	0.453547	0.883224
RNAP POLYMERASE ACTIVITY	1	9	0	1	1	4	0.00019711	0.0110382	0	1	1	4	0.00599697	0.0479758	GO term	GO:0034062	9	1	2.09013e-24	4.07574e-23	3	0.00356312	0.0395507	5	4.48986e-08	1.66125e-06	4	2.2231e-05	0.000411273	12	0	0
GLUCOSIDASE ACTIVITY	1	6	0	1	1	1	0.206035	0.83419	0	1	1	1	0.440359	1.34451	GO term	GO:0015926	4	0.666667	3.6228e-14	7.60789e-13	0	1	1	0	1	1	0	1	1	0	1	1
ADENYLATE CYCLASE ACTIVITY	1	9	0	1	1	0	1	1	0	1	1	0	1	1.43779	GO term	GO:0004016	9	1	5.42467e-31	1.24767e-29	0	1	1	0	1	1	0	1	1	0	1	1
Studies to identify host dependency factors (HDFs)
(1) Brass A, Dykxhoorn D, Benita Y, Yan N, Engelman A, Xavier R, Lieberman J, Elledge S. Identiﬁcation of host proteins required for HIV infection through a functional genomic screen. Science 2008, 319(5865):921–926.
(2) Konig R, Zhou Y, Elleder D, Diamond T, Bonamy G, Irelan J, Chiang C, Tu B, De Jesus P, Lilley C, et al. Global analysis of host-pathogen interactions that regulate early-stage HIV-1 replication. Cell 2008, 135:49–60.
(3) Zhou H, Xu M, Huang Q, Gates A, Zhang X, Castle J, Stec E, Ferrer M, Strulovici B, Hazuda D, et al. Genome-scale RNAi screen for host factors required for HIV replication. Cell Host & Microbe 2008, 4(5):495–504.
