# Supplementary material for: Patterns of HIV-1 Protein Interaction Identify Perturbed Host-Cellular Subsystems
Source: PLoS Comput Biol. 2010 Jul 29;6(7):e1000863. doi: 10.1371/journal.pcbi.1000863 (PMC2912648; doi:10.1371/journal.pcbi.1000863)
Supplement: Text S1 — Hierarchy of protein interaction types. A hierarchy that incorporates all of the interaction types found in the NCBI HIV-1, host protein interaction database (HHPID) with the addition of parent terms for these types. HHPID interaction types have a unique id, and polarity, direction and control attributes. These attributes are explained in detail in the methods section in the main text of this article. Interaction types found in the HHPID are present as instance elements, parent terms are designated as interactionType elements. (0.01 MB XML) [file pcbi.1000863.s004.xml]

<?xml version="1.0" ?>
<interactionType id="uninformative_interaction">
 	
	<instance id="interacts with" polarity="null" control="null" direction="null"/>

	<interactionType id="informative_interaction">
				
			<interactionType id="regulatory">
			
				<instance id="regulated by" polarity="null" control="null" direction="backward"/>
				<instance id="regulates" polarity="null" control="null" direction="forward"/>
				<instance id="modulated by" polarity="null" control="null" direction="backward"/>
				<instance id="modulates" polarity="null" control="null" direction="forward"/>
				<instance id="stimulated by" polarity="positive" control="null" direction="backward"/>
				<instance id="stimulates" polarity="positive" control="null" direction="forward"/>
				<instance id="mediated by" polarity="null" control="null" direction="backward"/>
				<instance id="requires" polarity="positive" control="null" direction="backward"/>
				
				
				<interactionType id="gene_regulation">
					<instance id="downregulated by" polarity="negative" control="null" direction="backward"/>
					<instance id="downregulates" polarity="negative" control="null" direction="forward"/>
					<instance id="upregulated by" polarity="positive" control="null" direction="backward"/>
					<instance id="upregulates" polarity="positive" control="null" direction="forward"/>
					<instance id="induces accumulation of" polarity="positive" control="positive" direction="forward"/>
				</interactionType>
				
				<interactionType id="protein_regulation">
                
                    
					<instance id="activates" polarity="positive" control="null" direction="forward"/>
					<instance id="inhibits" polarity="negative" control="null" direction="forward"/>
					<instance id="activated by" polarity="positive" control="null" direction="backward"/>
					<instance id="cooperates with" polarity="positive" control="null" direction="null"/>
					<instance id="synergizes with" polarity="positive" control="null" direction="null"/>
					<instance id="disrupts" polarity="negative" control="null" direction="forward"/>
					<instance id="enhances" polarity="positive" control="null" direction="forward"/>
					<instance id="enhanced by" polarity="positive" control="null" direction="backward"/>
					<instance id="inactivates" polarity="negative" control="null" direction="forward"/>
					<instance id="sensitizes" polarity="positive" control="null" direction="forward"/>
					<instance id="competes with" polarity="negative" control="null" direction="null"/>
					<instance id="inhibited by" polarity="negative" control="null" direction="backward"/>
				</interactionType>
				
			</interactionType> 
			
			<interactionType id="physical">	
				
				<interactionType id="location_event">
					
					<instance id="fractionates with" polarity="positive" control="null" direction="null"/>
					<instance id="recruited by" polarity="positive" control="null" direction="backward"/>
					<instance id="recruits" polarity="positive" control="null" direction="forward"/>
				
					<interactionType id="movement">
					
						<interactionType id="release">
								<instance id="induces release of" polarity="negative" control="positive" direction="forward"/>
						</interactionType>
						
						<interactionType id="importation">
							<instance id="exported by" polarity="negative" control="null" direction="backward"/>
							<instance id="imported by" polarity="positive" control="null" direction="backward"/>
						</interactionType>
						
						<interactionType id="relocalisation">
							<instance id="relocalized by" polarity="positive" control="null" direction="backward"/>
							<instance id="relocalizes" polarity="positive" control="null" direction="forward"/>
						</interactionType>
						
					</interactionType>
					
					<interactionType id="binding">
						
						<instance id="complexes with" polarity="positive" control="null" direction="null"/>
						<instance id="binds" polarity="positive" control="null" direction="null"/>
						<instance id="induces complex with" polarity="positive" control="positive" direction="null"/>
						<instance id="associates with" polarity="positive" control="null" direction="null"/>
						
						<!-- in the HHPID stabilizes is the same as 'stabilizes a complex involving' -->					
						<instance id="stabilizes" polarity="positive" control="positive" direction="forward"/>
						
						<interactionType id="sequestration">
						</interactionType>
						
						<interactionType id="incorporation">
							<instance id="incorporates" polarity="positive" control="null" direction="forward"/>
						</interactionType>
						
						<interactionType id="colocalisation">
							<instance id="co-localizes with" polarity="positive" control="null" direction="null"/>
						</interactionType>
					
					</interactionType>
					
				</interactionType>
				
				<interactionType id="degredation">
				
					<instance id="degraded by" polarity="positive" control="null" direction="backward"/>
					<instance id="degrades" polarity="positive" control="null" direction="forward"/>
					
				</interactionType>
				
				<interactionType id="modification">
					
					<instance id="modified by" polarity="positive" control="null" direction="backward"/>
					<instance id="processed by" polarity="positive" control="null" direction="backward"/>
				
					<interactionType id="methylation">
						<instance id="methylated by" polarity="positive" control="null" direction="backward"/>
					</interactionType>
					
					<interactionType id="acetylation">
						
						<instance id="acetylated by" polarity="positive" control="null" direction="backward"/>
						<instance id="acetylates" polarity="positive" control="null" direction="forward"/>
						<instance id="induces acetylation of" polarity="positive" control="positive" direction="forward"/>
						<instance id="inhibits acetylation of" polarity="positive" control="negative" direction="forward"/>
						
					</interactionType>
					
					<interactionType id="geranylgeranylation">
					</interactionType>
					
					<interactionType id="sumoylation">
					</interactionType>
					
					<interactionType id="rearrangement">
							<instance id="induces rearrangement of" polarity="positive" control="positive" direction="forward"/>
					</interactionType>
					
					<interactionType id="glycosylation">
						<instance id="deglycosylates" polarity="negative" control="null" direction="forward"/>
						<instance id="glycosylated by" polarity="positive" control="null" direction="backward"/>
					</interactionType>
					
					<interactionType id="stabilisation">
					</interactionType>
					
					<interactionType id="farnesylation">
					</interactionType>
					
					<interactionType id="cleavage">
					
						<instance id="cleavage induced by" polarity="positive" control="positive" direction="backward"/>
						<instance id="cleaved by" polarity="positive" control="null" direction="backward"/>
						<instance id="cleaves" polarity="positive" control="null" direction="forward"/>
						<instance id="induces cleavage of" polarity="positive" control="positive" direction="forward"/>
						
					</interactionType>
					
					<interactionType id="myristoylation">
						<instance id="myristoylated by" polarity="positive" control="null" direction="backward"/>
					</interactionType>
					
					<interactionType id="ubiquitination">
						<instance id="ubiquitinated by" polarity="positive" control="null" direction="backward"/>
					</interactionType>
					
					<interactionType id="phosphorylation">
						<instance id="decreases phosphorylation of" polarity="positive" control="negative" direction="forward"/>
						<instance id="induces phosphorylation of" polarity="positive" control="positive" direction="forward"/>
						<instance id="phosphorylated by" polarity="positive" control="null" direction="backward"/>
						<instance id="phosphorylates" polarity="positive" control="null" direction="forward"/>
					</interactionType>
					
					<interactionType id="amidation">
					</interactionType>
					
					<interactionType id="isomerisation">
						<instance id="isomerized by" polarity="positive" control="null" direction="forward"/>
					</interactionType>
					
					<interactionType id="polymerisation">
						<instance id="depolymerizes" polarity="negative" control="null" direction="forward"/>
						<instance id="enhances polymerization of" polarity="positive" control="positive" direction="forward"/>
					</interactionType>
					
					<interactionType id="neddylation">
					</interactionType>
					
					<interactionType id="polarisation">
						<instance id="polarizes" polarity="positive" control="null" direction="forward"/>
					</interactionType>
					
					<interactionType id="hydroxylation">
					</interactionType>
					
					<interactionType id="palmitoylation">
						<instance id="palmitoylated by" polarity="positive" control="null" direction="backward"/>
					</interactionType>
					
					<interactionType id="formylation">
					</interactionType>
				
				</interactionType>
				
			</interactionType>
			
	</interactionType>
	
</interactionType>
